# Supplementary material for: Orientation dependent CD45 inhibition with viral and engineered ligands
Source: Sci Immunol. Author manuscript; Available in PMC 2024 Nov 5. (PMC11537708; doi:10.1126/sciimmunol.adp0707)
Supplement: 3 [file NIHMS2030954-supplement-3.xlsx]

## Sheet: Figure 3
Mean MFI
Fig3A. Jurkat-CD69-OKT3-domain
	OKT3 only	49K	R1R2	R1	R2	R3	R1R3	R2R3
R1	12496	6878	6087	11762	11583	11666	12685	15410
R2	12244	5842	4956	12054	11670	11863	13523	16049
R3	10713	4981	4059	10663	10383	10406	10968	13864
Fig3B. PBMC-CD69-OKT3-domain-CD4+
	OKT3 only	49K	R1R2	R1	R2	R3	R1R3	R2R3		Mean MFI from replicates in OKT3 only treatment
R1	6074	3886	3526	5984	6440	7082	6471	5873		5819
R2	5283	3537	3142	5798	5536	5026	4882	4532		5267
R3	8298	4706	5144	8017	9014	9022	9025	6521		8376
Fig3C. PBMC-CD69-OKT3-domain-CD8+
	OKT3 only	49K	R1R2	R1	R2	R3	R1R3	R2R3		Mean MFI from replicates in OKT3 only treatment
R1	12848	7679	7314	10468	13187	13595	12963	12566		12285
R2	15877	10979	9195	16563	15672	14264	16145	12224		15289
R3	18381	12994	12824	19504	17904	19297	20915	17028		19439
Fig3E. Jurkat-CD69-OKT3-VHHs
	304	305	306	307	308	309	311	312	313	314	49K-FL	OKT3 only
R1	7046	7080	7124	10760	11684	11452	7206	10877	11253	11509	6710	12178
R2	6039	6159	6381	10249	11413	11674	6551	11358	11257	12417	6239	12019
R3	5520	5636	5753	9338	10223	10253	5873	9710	9468	10081	4965	10696
Rawdata-ratio
Fig3A. Jurkat-CD69-OKT3-domain
	OKT3 only	49K	R1R2	R1	R2	R3	R1R3	R2R3
R1	1	0.550416	0.487116	0.941261	0.926937	0.933579	1.01512	1.23319
R2	1	0.477132	0.40477	0.984482	0.95312	0.968883	1.10446	1.31076
R3	1	0.464949	0.378885	0.995333	0.969196	0.971343	1.0238	1.29413
Fig3B. PBMC-CD69-OKT3-domain-CD4+
	OKT3 only	49K	R1R2	R1	R2	R3	R1R3	R2R3
R1	1.04	0.67	0.61	1.03	1.11	1.22	1.11	1.01
R2	1	0.67	0.6	1.1	1.05	0.95	0.93	0.86
R3	0.99	0.56	0.61	0.96	1.08	1.08	1.08	0.78
Fig3C. PBMC-CD69-OKT3-domain-CD8+
	OKT3 only	49K	R1R2	R1	R2	R3	R1R3	R2R3
R1	1.05	0.63	0.6	0.85	1.07	1.11	1.06	1.02
R2	1.04	0.72	0.6	1.08	1.03	0.93	1.06	0.8
R3	0.95	0.67	0.66	1	0.92	0.99	1.08	0.88
Fig3E. Jurkat-CD69-OKT3-VHHs
	304	305	306	307	308	309	311	312	313	314	49K-FL	OKT3 only
R1	0.578584	0.581376	0.584989	0.883561	0.959435	0.940384	0.591723	0.893168	0.924043	0.945065	0.550994	1
R2	0.502454	0.512439	0.530909	0.852733	0.94958	0.971295	0.545054	0.945004	0.9366	1.03311	0.519095	1
R3	0.516081	0.526926	0.537865	0.873037	0.955778	0.958583	0.549084	0.907816	0.885191	0.942502	0.464192	1
P-value (one-way ANOVA)
Fig3A. Jurkat-CD69-OKT3-domain
Number of families	1
Number of comparisons per family	7
Alpha	0.05
Uncorrected Fisher's LSD	Mean Diff.	95.00% CI of diff.	Below threshold?	Summary	Individual P Value	A-?
OKT3 only vs. 49K	0.5033	0.4380 to 0.5687	Yes	****	<0.0001	B	49K
OKT3 only vs. R1R2	0.5767	0.5113 to 0.6420	Yes	****	<0.0001	C	R1R2
OKT3 only vs. R1	0.02667	-0.03867 to 0.09201	No	ns	0.3997	D	R1
OKT3 only vs. R2	0.05	-0.01534 to 0.1153	No	ns	0.1243	E	R2
OKT3 only vs. R3	0.04333	-0.02201 to 0.1087	No	ns	0.1789	F	R3
OKT3 only vs. R1R3	-0.04667	-0.1120 to 0.01867	No	ns	0.1495	G	R1R3
OKT3 only vs. R2R3	-0.2767	-0.3420 to -0.2113	Yes	****	<0.0001	H	R2R3
Test details	Mean 1	Mean 2	Mean Diff.	SE of diff.	n1	n2	t	DF
OKT3 only vs. 49K	1	0.4967	0.5033	0.03082	3	3	16.33	16
OKT3 only vs. R1R2	1	0.4233	0.5767	0.03082	3	3	18.71	16
OKT3 only vs. R1	1	0.9733	0.02667	0.03082	3	3	0.8652	16
OKT3 only vs. R2	1	0.95	0.05	0.03082	3	3	1.622	16
OKT3 only vs. R3	1	0.9567	0.04333	0.03082	3	3	1.406	16
OKT3 only vs. R1R3	1	1.047	-0.04667	0.03082	3	3	1.514	16
Fig3B. PBMC-CD69-OKT3-domain-CD4+
Number of families	1
Number of comparisons per family	7
Alpha	0.05
Uncorrected Fisher's LSD	Mean Diff.	95.00% CI of diff.	Below threshold?	Summary	Individual P Value	A-?
OKT3 only vs. 49K	0.3767	0.2375 to 0.5159	Yes	****	<0.0001	B	49K
OKT3 only vs. R1R2	0.4033	0.2641 to 0.5425	Yes	****	<0.0001	C	R1R2
OKT3 only vs. R1	-0.02	-0.1592 to 0.1192	No	ns	0.7646	D	R1
OKT3 only vs. R2	-0.07	-0.2092 to 0.06919	No	ns	0.3022	E	R2
OKT3 only vs. R3	-0.07333	-0.2125 to 0.06586	No	ns	0.2805	F	R3
OKT3 only vs. R1R3	-0.03	-0.1692 to 0.1092	No	ns	0.6539	G	R1R3
OKT3 only vs. R2R3	0.1267	-0.01252 to 0.2659	No	ns	0.0716	H	R2R3
Test details	Mean 1	Mean 2	Mean Diff.	SE of diff.	n1	n2	t	DF
OKT3 only vs. 49K	1.01	0.6333	0.3767	0.06566	3	3	5.737	16
OKT3 only vs. R1R2	1.01	0.6067	0.4033	0.06566	3	3	6.143	16
OKT3 only vs. R1	1.01	1.03	-0.02	0.06566	3	3	0.3046	16
OKT3 only vs. R2	1.01	1.08	-0.07	0.06566	3	3	1.066	16
OKT3 only vs. R3	1.01	1.083	-0.07333	0.06566	3	3	1.117	16
OKT3 only vs. R1R3	1.01	1.04	-0.03	0.06566	3	3	0.4569	16
OKT3 only vs. R2R3	1.01	0.8833	0.1267	0.06566	3	3	1.929	16
Fig3C. PBMC-CD69-OKT3-domain-CD8+
Number of families	1
Number of comparisons per family	7
Alpha	0.05
Uncorrected Fisher's LSD	Mean Diff.	95.00% CI of diff.	Below threshold?	Summary	Individual P Value	A-?
OKT3 only vs. 49K	0.34	0.2075 to 0.4725	Yes	****	<0.0001	B	49K
OKT3 only vs. R1R2	0.3933	0.2609 to 0.5258	Yes	****	<0.0001	C	R1R2
OKT3 only vs. R1	0.03667	-0.09582 to 0.1691	No	ns	0.5656	D	R1
OKT3 only vs. R2	0.006667	-0.1258 to 0.1391	No	ns	0.9164	E	R2
OKT3 only vs. R3	0.003333	-0.1291 to 0.1358	No	ns	0.9581	F	R3
OKT3 only vs. R1R3	-0.05333	-0.1858 to 0.07915	No	ns	0.406	G	R1R3
OKT3 only vs. R2R3	0.1133	-0.01915 to 0.2458	No	ns	0.0886	H	R2R3
Test details	Mean 1	Mean 2	Mean Diff.	SE of diff.	n1	n2	t	DF
OKT3 only vs. 49K	1.013	0.6733	0.34	0.06249	3	3	5.44	16
OKT3 only vs. R1R2	1.013	0.62	0.3933	0.06249	3	3	6.294	16
OKT3 only vs. R1	1.013	0.9767	0.03667	0.06249	3	3	0.5867	16
OKT3 only vs. R2	1.013	1.007	0.006667	0.06249	3	3	0.1067	16
OKT3 only vs. R3	1.013	1.01	0.003333	0.06249	3	3	0.05334	16
OKT3 only vs. R1R3	1.013	1.067	-0.05333	0.06249	3	3	0.8534	16
OKT3 only vs. R2R3	1.013	0.9	0.1133	0.06249	3	3	1.813	16
Fig3E. Jurkat-CD69-OKT3-VHHs	1
Number of families	11
Number of comparisons per family	0.05
Alpha
	Mean Diff.	95.00% CI of diff.	Below threshold?	Summary	Individual P Value	L-?
Uncorrected Fisher's LSD	0.4667	0.4160 to 0.5174	Yes	****	<0.0001	A	304
ONLY OKT3 vs. 304	0.46	0.4093 to 0.5107	Yes	****	<0.0001	B	305
ONLY OKT3 vs. 305	0.45	0.3993 to 0.5007	Yes	****	<0.0001	C	306
ONLY OKT3 vs. 306	0.1333	0.08262 to 0.1840	Yes	****	<0.0001	D	307
ONLY OKT3 vs. 307	0.04333	-0.007377 to 0.09404	No	ns	0.0905	E	308
ONLY OKT3 vs. 308	0.04333	-0.007377 to 0.09404	No	ns	0.0905	F	309
ONLY OKT3 vs. 309	0.4367	0.3860 to 0.4874	Yes	****	<0.0001	G	311
ONLY OKT3 vs. 311	0.08333	0.03262 to 0.1340	Yes	**	0.0024	H	312
ONLY OKT3 vs. 312	0.08333	0.03262 to 0.1340	Yes	**	0.0024	I	313
ONLY OKT3 vs. 313	0.02667	-0.02404 to 0.07738	No	ns	0.2886	J	314
ONLY OKT3 vs. 314	0.49	0.4393 to 0.5407	Yes	****	<0.0001	K	49K
ONLY OKT3 vs. 49K
	Mean 1	Mean 2	Mean Diff.	SE of diff.	n1	n2	t	DF
Test details	1	0.5333	0.4667	0.02457	3	3	18.99	24
ONLY OKT3 vs. 304	1	0.54	0.46	0.02457	3	3	18.72	24
ONLY OKT3 vs. 305	1	0.55	0.45	0.02457	3	3	18.31	24
ONLY OKT3 vs. 306	1	0.8667	0.1333	0.02457	3	3	5.427	24
ONLY OKT3 vs. 307	1	0.9567	0.04333	0.02457	3	3	1.764	24
ONLY OKT3 vs. 308	1	0.9567	0.04333	0.02457	3	3	1.764	24
ONLY OKT3 vs. 309	1	0.5633	0.4367	0.02457	3	3	17.77	24
ONLY OKT3 vs. 311	1	0.9167	0.08333	0.02457	3	3	3.392	24
ONLY OKT3 vs. 312	1	0.9167	0.08333	0.02457	3	3	3.392	24
ONLY OKT3 vs. 313	1	0.9733	0.02667	0.02457	3	3	1.085	24
ONLY OKT3 vs. 314	1	0.51	0.49	0.02457	3	3	19.94	24
ONLY OKT3 vs. 49K

## Sheet: Figure 4
	Intensity
		Total LCK	LCK-Y505	LCK-src416		Total Zap70	pZap70							NQ301: compound 211 from another source
	no treat-OKT3	7110.22	654.506	703.799		6815.52	291.506
	no treat+OKT3	13606.2	3571.96	3565.2		9399.83	3340.81
	49K+OKT3	7761.76	724.799	682.849		6322.74	1046.06
	prevenadate+OKT3	14108	9446.35	9910.35		9603.37	7051.88
	compound 211+OKT3	12736.9	2652.13	4590.15		8520.35	2951.26
	NQ301+OKT3	8977.7	1709.89	2816.91		7752.4	1992.31
	VHH311+OKT3	8269.22	2086.3	1241.16		6135.86	943.234
	Relative ratio calculation
		total LCK				LCK-Y505-top band		normalized to total LCK expression level		LCK-src416-top band		averaged ratio
	no treat-OKT3	7110.22	13606.2	0.522572		654.506	1252.47	0.35064		703.799	1346.8	0.377761
	no treat+OKT3	13606.2	13606.2	1		3571.96	3571.96	1		3565.2	3565.2	0.999999
	49K+OKT3	7761.76	13606.2	0.570458		724.799	1270.56	0.355703		682.849	1197.02	0.33575
	prevenadate+OKT3	14108	13606.2	1.03688		9446.35	9110.32	2.55051		9910.35	9557.82	2.68086
	compound 211+OKT3	12736.9	13606.2	0.936114		2652.13	2833.13	0.793159		4590.15	4903.42	1.37535
	NQ301+OKT3	8977.7	13606.2	0.659825		1709.89	2591.43	0.725493		2816.91	4269.18	1.19746
	VHH311+OKT3	8269.22	13606.2	0.607754		2086.3	3432.81	0.961045		1241.16	2042.21	0.572817
		9399.83
		total Zap70				pZap70
	no treat-OKT3	6815.52	9399.83	0.725068		291.506	402.039	0.120342
	no treat+OKT3	9399.83	9399.83	1		3340.81	3340.81	1
	49K+OKT3	6322.74	9399.83	0.672644		1046.06	1555.15	0.465501
	prevenadate+OKT3	9603.37	9399.83	1.02165		7051.88	6902.42	2.06609
	compound 211+OKT3	8520.35	9399.83	0.906436		2951.26	3255.89	0.97458
	NQ301+OKT3	7752.4	9399.83	0.824738		1992.31	2415.68	0.723083
	VHH311+OKT3	6135.86	9399.83	0.652763		943.234	1444.99	0.432526

## Sheet: Figure 5
Mean MFI
Fig5B. CD4-OKT3-hPBMC-BENDER-CD69
	CD4+ | Geometric Mean (cd69 FITC-A)
	49K	R1R2	R1-2 insert-R2	R1-3 insert-R2	R1-4 insert-R2	R1-5aa-R2	R1-10aa-R2	ONLY OKT3		Mean MFI from replicates in OKT3 only treatment
R1	3223	2831	5903	4748	7013	3636	4026	5725		5725
R2	3191	2979	5643	5143	6556	4699	5053	5590		5590
R3	1913	1985	4035	4119	4706	3282	3535	4631		4383
R4	1050	1034	1300	1446	1836	1170	1270	1295		1308.1
R5	1907	2012	3083	3150	3311	2481	2598	2718		2718
Fig5C. CD8-OKT3-hPBMC-BENDER-CD69
	CD4+ | Geometric Mean (cd69 FITC-A)
	49K	R1R2	R1-2 insert-R2	R1-3 insert-R2	R1-4 insert-R2	R1-5aa-R2	R1-10aa-R2	ONLY OKT3		Mean MFI from replicates in OKT3 only treatment
R1	6167	5954	11764	10365	13761	8798	8688	11675		11675
R2	8047	8137	13351	13141	15172	12231	12940	13031		12891
R3	3861	4922	9744	10801	12967	8176	9188	9392		9392
R4	2263	2477	4695	4898	7457	2661	3500	3940		3970
R5	2688	2716	4665	4949	5103	3648	4025	3924		3924
Rawdata-ratio
Fig5B. CD4-OKT3-hPBMC-BENDER-CD69
	CD4+ | Geometric Mean (cd69 FITC-A)
	49K	R1R2	R1-2 insert-R2	R1-3 insert-R2	R1-4 insert-R2	R1-5aa-R2	R1-10aa-R2	ONLY OKT3
R1	0.56	0.49	1.03	0.83	1.22	0.64	0.7	0.99
R2	0.57	0.53	1.01	0.92	1.17	0.84	0.9	1
R3	0.44	0.45	0.92	0.94	1.07	0.75	0.81	1.01
R4	0.8	0.79	0.99	1.1	1.4	0.89	0.97	0.99
R5	0.701619	0.74025	1.13429	1.15894	1.21818	0.912804	0.95585	1
Fig5C. CD8-OKT3-hPBMC-BENDER-CD69
	CD4+ | Geometric Mean (cd69 FITC-A)
	49K	R1R2	R1-2 insert-R2	R1-3 insert-R2	R1-4 insert-R2	R1-5aa-R2	R1-10aa-R2	ONLY OKT3
R1	0.53	0.51	1.01	0.89	1.18	0.75	0.74	0.99
R2	0.62	0.63	1.04	1.02	1.18	0.95	1	1
R3	0.61	0.62	1.29	1.39	1.46	1.13	1.14	1.01
R4	0.57	0.63	1.19	1.24	1.89	0.68	0.89	0.99
R5	0.69	0.69	1.19	1.26	1.3	0.93	1.03	1
P-value (one-way ANOVA)
Fig5B. CD4-OKT3-hPBMC-BENDER-CD69
Number of families
Number of comparisons per family
Alpha
Uncorrected Fisher's LSD	Mean Diff.	95.00% CI of diff.	Below threshold?	Summary	Individual P Value	H-?
ONLY OKT3 vs. 1-49K-WT	0.3835	0.2204 to 0.5466	Yes	****	<0.0001	A	1-49K-WT
ONLY OKT3 vs. 2-R1R2-WT	0.3975	0.2344 to 0.5606	Yes	****	<0.0001	B	2-R1R2-WT
ONLY OKT3 vs. R1-2insert-R2	-0.0185	-0.1816 to 0.1446	No	ns	0.8186	C	Column C
ONLY OKT3 vs. R1-3insert-R2	0.0075	-0.1556 to 0.1706	No	ns	0.9259	D	Column D
ONLY OKT3 vs. R1-4insert-R2	-0.2185	-0.3816 to -0.05539	Yes	*	0.0103	E	Column E
ONLY OKT3 vs. R1-flexible-5aa-R2	0.1815	0.01839 to 0.3446	Yes	*	0.0304	F	R1-flexible-5aa-R2
ONLY OKT3 vs. R1-flexible-10aa-R2	0.1295	-0.03361 to 0.2926	No	ns	0.1155	G	R1-flexible-10aa-R2
Test details	Mean 1	Mean 2	Mean Diff.	SE of diff.	n1	n2	t	DF
ONLY OKT3 vs. 1-49K-WT	0.9975	0.614	0.3835	0.07998	4	5	4.795	31
ONLY OKT3 vs. 2-R1R2-WT	0.9975	0.6	0.3975	0.07998	4	5	4.97	31
ONLY OKT3 vs. R1-2insert-R2	0.9975	1.016	-0.0185	0.07998	4	5	0.2313	31
ONLY OKT3 vs. R1-3insert-R2	0.9975	0.99	0.0075	0.07998	4	5	0.09378	31
ONLY OKT3 vs. R1-4insert-R2	0.9975	1.216	-0.2185	0.07998	4	5	2.732	31
ONLY OKT3 vs. R1-flexible-5aa-R2	0.9975	0.816	0.1815	0.07998	4	5	2.269	31
ONLY OKT3 vs. R1-flexible-10aa-R2	0.9975	0.868	0.1295	0.07998	4	5	1.619	31
Fig5C. CD8-OKT3-hPBMC-BENDER-CD69
Number of families
Number of comparisons per family
Alpha
Uncorrected Fisher's LSD	Mean Diff.	95.00% CI of diff.	Below threshold?	Summary	Individual P Value	H-?
ONLY OKT3 vs. 1-49K-WT	0.394	0.1882 to 0.5998	Yes	***	0.0005	A	1-49K-WT
ONLY OKT3 vs. 2-R1R2-WT	0.382	0.1762 to 0.5878	Yes	***	0.0006	B	2-R1R2-WT
ONLY OKT3 vs. R1-2insert-R2	-0.146	-0.3518 to 0.05985	No	ns	0.1583	C	Column C
ONLY OKT3 vs. R1-3insert-R2	-0.162	-0.3678 to 0.04385	No	ns	0.1187	D	Column D
ONLY OKT3 vs. R1-4insert-R2	-0.404	-0.6098 to -0.1982	Yes	***	0.0004	E	Column E
ONLY OKT3 vs. R1-flexible-5aa-R2	0.11	-0.09585 to 0.3158	No	ns	0.2845	F	R1-flexible-5aa-R2
ONLY OKT3 vs. R1-flexible-10aa-R2	0.038	-0.1678 to 0.2438	No	ns	0.7094	G	R1-flexible-10aa-R2
Test details	Mean 1	Mean 2	Mean Diff.	SE of diff.	n1	n2	t	DF
ONLY OKT3 vs. 1-49K-WT	0.998	0.604	0.394	0.1011	5	5	3.899	32
ONLY OKT3 vs. 2-R1R2-WT	0.998	0.616	0.382	0.1011	5	5	3.78	32
ONLY OKT3 vs. R1-2insert-R2	0.998	1.144	-0.146	0.1011	5	5	1.445	32
ONLY OKT3 vs. R1-3insert-R2	0.998	1.16	-0.162	0.1011	5	5	1.603	32
ONLY OKT3 vs. R1-4insert-R2	0.998	1.402	-0.404	0.1011	5	5	3.998	32
ONLY OKT3 vs. R1-flexible-5aa-R2	0.998	0.888	0.11	0.1011	5	5	1.088	32
ONLY OKT3 vs. R1-flexible-10aa-R2	0.998	0.96	0.038	0.1011	5	5	0.376	32

## Sheet: Figure S3
Mean MFI
FigS3A. PBMC-CD25-OKT3-domain-CD4+
	OKT3 only	49K	R1R2	R1	R2	R3	R1R3	R2R3		Mean MFI from replicates in OKT3 only treatment
R1	8394	7212	5672	9413	8991	9549	8668	8694		8096.25
R2	3193	2756	2699	3669	3536	3257	3248	3107		3215.75
R3	7723	7285	7556	9287	9390	9222	8922	7302		8343.5
FigS3A. PBMC-CD25-OKT3-domain-CD8+
	OKT3 only	49K	R1R2	R1	R2	R3	R1R3	R2R3		Mean MFI from replicates in OKT3 only treatment
R1	16240	11085	9561	14988	16475	17037	16163	15259		14872.2
R2	6477	4819	4397	7474	7150	6333	7084	5415		6526
R3	16244	15597	16479	19488	18406	19530	18047	15857		18003
FigS3B. PBMC-CD107-OKT3-domain-CD4+
	OKT3 only	49K	R1R2	R1	R2	R3	R1R3	R2R3		Mean MFI from replicates in OKT3 only treatment
R1	2930	2511	2068	3184	3068	3279	2971	3019		2809.25
R2	1402	1201	1179	1522	1464	1384	1388	1342		1379.25
R3	2595	2427	2498	2976	3020	2995	2821	2456		2740.5
FigS3B. PBMC-CD107-OKT3-domain-CD8+
	OKT3 only	49K	R1R2	R1	R2	R3	R1R3	R2R3		Mean MFI from replicates in OKT3 only treatment
R1	4974	3484	3061	4617	4966	5165	4939	4683		4557
R2	2345	1835	1702	2549	2514	2291	2473	2008		2318
R3	4887	4716	4930	5741	5487	5813	5359	4751		5337.75
FigS3C. PBMC-PD-1-OKT3-domain-CD4+
	OKT3 only	49K	R1R2	R1	R2	R3	R1R3	R2R3		Mean MFI from replicates in OKT3 only treatment
R1	2577	2174	2001	2659	2470	2640	2605	2642		2463.5
R2	1603	1405	1398	1603	1622	1545	1480	1537		1551.75
R3	1984	1793	1767	2012	2094	2075	1949	1884		2002.25
FigS3C. PBMC-PD-1-OKT3-domain-CD8+
	OKT3 only	49K	R1R2	R1	R2	R3	R1R3	R2R3		Mean MFI from replicates in OKT3 only treatment
R1	4816	4409	4091	4610	4634	4783	4842	4720		4604.75
R2	4070	3787	3703	4022	4019	3802	3897	3805		3920
R3	5020	4926	4845	5021	5189	5156	5000	4750		5038
FigS3D. PBMC-Ki67-OKT3-domain-CD4+
	OKT3 only	49K	R1R2	R1	R2	R3	R1R3	R2R3		Mean MFI from replicates in OKT3 only treatment
R1	4121	3802	4489	3899	4040	4584	4119	4091		3805.67
R2	4081	3818	3839	4044	4216	3942	4010	4283		3691.67
R3	3225	3352	3375	3101	3251	3448	3108	3151		3206
FigS3D. PBMC-Ki67-OKT3-domain-CD8+
	OKT3 only	49K	R1R2	R1	R2	R3	R1R3	R2R3		Mean MFI from replicates in OKT3 only treatment
R1	4357	3742	4209	4638	4525	4854	4665	4380		4219.67
R2	5065	4092	4331	4678	5005	5010	3962	4895		4501
R3	3977	3521	3695	3667	3960	4343	3599	3823		3813.67
Rawdata-ratio
FigS3A. PBMC-CD25-OKT3-domain-CD4+
	OKT3 only	49K	R1R2	R1	R2	R3	R1R3	R2R3
R1	1.04	0.89	0.7	1.16	1.11	1.18	1.07	1.07
R2	0.99	0.86	0.84	1.14	1.1	1.01	1.01	0.97
R3	0.93	1.04	1.13	1.19	1.05	1.12	1.28	0.96
FigS3A. PBMC-CD25-OKT3-domain-CD8+
	OKT3 only	49K	R1R2	R1	R2	R3	R1R3	R2R3
R1	1.09	0.75	0.64	1.01	1.11	1.15	1.09	1.03
R2	0.99	0.74	0.67	1.15	1.1	0.97	1.09	0.83
R3	0.9	0.87	0.92	1.08	1.02	1.08	1	0.88
FigS3B. PBMC-CD107-OKT3-domain-CD4+
	OKT3 only	49K	R1R2	R1	R2	R3	R1R3	R2R3
R1	1.04	0.89	0.74	1.13	1.09	1.17	1.06	1.07
R2	1.02	0.87	0.85	1.1	1.06	1	1.01	0.97
R3	0.95	0.89	0.91	1.09	1.1	1.09	1.03	0.9
FigS3B. PBMC-CD107-OKT3-domain-CD8+
	OKT3 only	49K	R1R2	R1	R2	R3	R1R3	R2R3
R1	1.09	0.76	0.67	1.01	1.09	1.13	1.08	1.03
R2	1.01	0.79	0.73	1.1	1.08	0.99	1.07	0.87
R3	0.92	0.88	0.92	1.08	1.03	1.09	1	0.89
FigS3C. PBMC-PD-1-OKT3-domain-CD4+
	OKT3 only	49K	R1R2	R1	R2	R3	R1R3	R2R3
R1	1.05	0.88	0.81	1.08	1	1.07	1.06	1.07
R2	1.03	0.91	0.9	1.03	1.05	1	0.95	0.99
R3	0.99	0.9	0.88	1	1.05	1.04	0.97	0.94
FigS3C. PBMC-PD-1-OKT3-domain-CD8+
	OKT3 only	49K	R1R2	R1	R2	R3	R1R3	R2R3
R1	1.05	0.96	0.89	1	1.01	1.04	1.05	1.03
R2	1.04	0.97	0.94	1.03	1.03	0.97	0.99	0.97
R3	1	0.98	0.96	1	1.03	1.02	0.99	0.94
FigS3D. PBMC-Ki67-OKT3-domain-CD4+
	OKT3 only	49K	R1R2	R1	R2	R3	R1R3	R2R3
R1	1.08	1	1.18	1.02	1.06	1.2	1.08	1.07
R2	1.11	1.03	1.04	1.1	1.14	1.07	1.09	1.16
R3	1.01	1.05	1.05	0.97	1.01	1.08	0.97	0.98
FigS3D. PBMC-Ki67-OKT3-domain-CD8+
	OKT3 only	49K	R1R2	R1	R2	R3	R1R3	R2R3
R1	1.03	0.89	1	1.1	1.07	1.15	1.11	1.04
R2	1.13	0.91	0.96	1.04	1.11	1.11	0.88	1.09
R3	1.04	0.92	0.97	0.96	1.04	1.14	0.94	1
P-value (one-way ANOVA)
FigS3A. PBMC-CD25-OKT3-domain-CD4+
Number of families	1
Number of comparisons per family	7
Alpha	0.05
Uncorrected Fisher's LSD	Mean Diff.	95.00% CI of diff.	Below threshold?	Summary	Individual P Value	A-?
OKT3 only vs. 49K	0.05667	-0.1303 to 0.2436	No	ns	0.5296	B	49K
OKT3 only vs. R1R2	0.09667	-0.09029 to 0.2836	No	ns	0.2893	C	R1R2
OKT3 only vs. R1	-0.1767	-0.3636 to 0.01029	No	ns	0.0624	D	R1
OKT3 only vs. R2	-0.1	-0.2870 to 0.08696	No	ns	0.2735	E	R2
OKT3 only vs. R3	-0.1167	-0.3036 to 0.07029	No	ns	0.2045	F	R3
OKT3 only vs. R1R3	-0.1333	-0.3203 to 0.05362	No	ns	0.1501	G	R1R3
OKT3 only vs. R2R3	-0.01333	-0.2003 to 0.1736	No	ns	0.8817	H	R2R3
Test details	Mean 1	Mean 2	Mean Diff.	SE of diff.	n1	n2	t	DF
OKT3 only vs. 49K	0.9867	0.93	0.05667	0.08819	3	3	0.6425	16
OKT3 only vs. R1R2	0.9867	0.89	0.09667	0.08819	3	3	1.096	16
OKT3 only vs. R1	0.9867	1.163	-0.1767	0.08819	3	3	2.003	16
OKT3 only vs. R2	0.9867	1.087	-0.1	0.08819	3	3	1.134	16
OKT3 only vs. R3	0.9867	1.103	-0.1167	0.08819	3	3	1.323	16
OKT3 only vs. R1R3	0.9867	1.12	-0.1333	0.08819	3	3	1.512	16
OKT3 only vs. R2R3	0.9867	1	-0.01333	0.08819	3	3	0.1512	16
FigS3A. PBMC-CD25-OKT3-domain-CD8+
Number of families	1
Number of comparisons per family	7
Alpha	0.05
Uncorrected Fisher's LSD	Mean Diff.	95.00% CI of diff.	Below threshold?	Summary	Individual P Value	A-?
OKT3 only vs. 49K	0.2067	0.04826 to 0.3651	Yes	*	0.0138	B	49K
OKT3 only vs. R1R2	0.25	0.09160 to 0.4084	Yes	**	0.0041	C	R1R2
OKT3 only vs. R1	-0.08667	-0.2451 to 0.07174	No	ns	0.2631	D	R1
OKT3 only vs. R2	-0.08333	-0.2417 to 0.07507	No	ns	0.2812	E	R2
OKT3 only vs. R3	-0.07333	-0.2317 to 0.08507	No	ns	0.341	F	R3
OKT3 only vs. R1R3	-0.06667	-0.2251 to 0.09174	No	ns	0.3855	G	R1R3
OKT3 only vs. R2R3	0.08	-0.07840 to 0.2384	No	ns	0.3002	H	R2R3
Test details	Mean 1	Mean 2	Mean Diff.	SE of diff.	n1	n2	t	DF
OKT3 only vs. 49K	0.9933	0.7867	0.2067	0.07472	3	3	2.766	16
OKT3 only vs. R1R2	0.9933	0.7433	0.25	0.07472	3	3	3.346	16
OKT3 only vs. R1	0.9933	1.08	-0.08667	0.07472	3	3	1.16	16
OKT3 only vs. R2	0.9933	1.077	-0.08333	0.07472	3	3	1.115	16
OKT3 only vs. R3	0.9933	1.067	-0.07333	0.07472	3	3	0.9814	16
OKT3 only vs. R1R3	0.9933	1.06	-0.06667	0.07472	3	3	0.8922	16
OKT3 only vs. R2R3	0.9933	0.9133	0.08	0.07472	3	3	1.071	16
FigS3B. PBMC-CD107-OKT3-domain-CD4+
Number of families	1
Number of comparisons per family	7
Alpha	0.05
Uncorrected Fisher's LSD	Mean Diff.	95.00% CI of diff.	Below threshold?	Summary	Individual P Value	A-?
OKT3 only vs. 49K	0.12	0.02164 to 0.2184	Yes	*	0.0199	B	49K
OKT3 only vs. R1R2	0.17	0.07164 to 0.2684	Yes	**	0.0021	C	R1R2
OKT3 only vs. R1	-0.1033	-0.2017 to -0.004974	Yes	*	0.0406	D	R1
OKT3 only vs. R2	-0.08	-0.1784 to 0.01836	No	ns	0.1039	E	R2
OKT3 only vs. R3	-0.08333	-0.1817 to 0.01503	No	ns	0.0914	F	R3
OKT3 only vs. R1R3	-0.03	-0.1284 to 0.06836	No	ns	0.5271	G	R1R3
OKT3 only vs. R2R3	0.02333	-0.07503 to 0.1217	No	ns	0.6219	H	R2R3
Test details	Mean 1	Mean 2	Mean Diff.	SE of diff.	n1	n2	t	DF
OKT3 only vs. 49K	1.003	0.8833	0.12	0.0464	3	3	2.586	16
OKT3 only vs. R1R2	1.003	0.8333	0.17	0.0464	3	3	3.664	16
OKT3 only vs. R1	1.003	1.107	-0.1033	0.0464	3	3	2.227	16
OKT3 only vs. R2	1.003	1.083	-0.08	0.0464	3	3	1.724	16
OKT3 only vs. R3	1.003	1.087	-0.08333	0.0464	3	3	1.796	16
OKT3 only vs. R1R3	1.003	1.033	-0.03	0.0464	3	3	0.6466	16
OKT3 only vs. R2R3	1.003	0.98	0.02333	0.0464	3	3	0.5029	16
FigS3B. PBMC-CD107-OKT3-domain-CD8+
Number of families	1
Number of comparisons per family	7
Alpha	0.05
Uncorrected Fisher's LSD	Mean Diff.	95.00% CI of diff.	Below threshold?	Summary	Individual P Value	A-?
OKT3 only vs. 49K	0.1967	0.06522 to 0.3281	Yes	**	0.0059	B	49K
OKT3 only vs. R1R2	0.2333	0.1019 to 0.3648	Yes	**	0.0017	C	R1R2
OKT3 only vs. R1	-0.05667	-0.1881 to 0.07478	No	ns	0.3743	D	R1
OKT3 only vs. R2	-0.06	-0.1914 to 0.07144	No	ns	0.3476	E	R2
OKT3 only vs. R3	-0.06333	-0.1948 to 0.06811	No	ns	0.3222	F	R3
OKT3 only vs. R1R3	-0.04333	-0.1748 to 0.08811	No	ns	0.4947	G	R1R3
OKT3 only vs. R2R3	0.07667	-0.05478 to 0.2081	No	ns	0.2341	H	R2R3
Test details	Mean 1	Mean 2	Mean Diff.	SE of diff.	n1	n2	t	DF
OKT3 only vs. 49K	1.007	0.81	0.1967	0.062	3	3	3.172	16
OKT3 only vs. R1R2	1.007	0.7733	0.2333	0.062	3	3	3.763	16
OKT3 only vs. R1	1.007	1.063	-0.05667	0.062	3	3	0.9139	16
OKT3 only vs. R2	1.007	1.067	-0.06	0.062	3	3	0.9677	16
OKT3 only vs. R3	1.007	1.07	-0.06333	0.062	3	3	1.021	16
OKT3 only vs. R1R3	1.007	1.05	-0.04333	0.062	3	3	0.6989	16
OKT3 only vs. R2R3	1.007	0.93	0.07667	0.062	3	3	1.236	16
FigS3C. PBMC-PD-1-OKT3-domain-CD4+
Number of families	1
Number of comparisons per family	7
Alpha	0.05
Uncorrected Fisher's LSD	Mean Diff.	95.00% CI of diff.	Below threshold?	Summary	Individual P Value	A-?
OKT3 only vs. 49K	0.1267	0.05213 to 0.2012	Yes	**	0.0024	B	49K
OKT3 only vs. R1R2	0.16	0.08547 to 0.2345	Yes	***	0.0003	C	R1R2
OKT3 only vs. R1	-0.01333	-0.08787 to 0.06120	No	ns	0.7095	D	R1
OKT3 only vs. R2	-0.01	-0.08453 to 0.06453	No	ns	0.7797	E	R2
OKT3 only vs. R3	-0.01333	-0.08787 to 0.06120	No	ns	0.7095	F	R3
OKT3 only vs. R1R3	0.03	-0.04453 to 0.1045	No	ns	0.4061	G	R1R3
OKT3 only vs. R2R3	0.02333	-0.05120 to 0.09787	No	ns	0.5164	H	R2R3
Test details	Mean 1	Mean 2	Mean Diff.	SE of diff.	n1	n2	t	DF
OKT3 only vs. 49K	1.023	0.8967	0.1267	0.03516	3	3	3.603	16
OKT3 only vs. R1R2	1.023	0.8633	0.16	0.03516	3	3	4.551	16
OKT3 only vs. R1	1.023	1.037	-0.01333	0.03516	3	3	0.3792	16
OKT3 only vs. R2	1.023	1.033	-0.01	0.03516	3	3	0.2844	16
OKT3 only vs. R3	1.023	1.037	-0.01333	0.03516	3	3	0.3792	16
OKT3 only vs. R1R3	1.023	0.9933	0.03	0.03516	3	3	0.8533	16
OKT3 only vs. R2R3	1.023	1	0.02333	0.03516	3	3	0.6637	16
FigS3C. PBMC-PD-1-OKT3-domain-CD8+
Number of families	1
Number of comparisons per family	7
Alpha	0.05
Uncorrected Fisher's LSD	Mean Diff.	95.00% CI of diff.	Below threshold?	Summary	Individual P Value	A-?
OKT3 only vs. 49K	0.06	0.008314 to 0.1117	Yes	*	0.0256	B	49K
OKT3 only vs. R1R2	0.1	0.04831 to 0.1517	Yes	***	0.0008	C	R1R2
OKT3 only vs. R1	0.02	-0.03169 to 0.07169	No	ns	0.4241	D	R1
OKT3 only vs. R2	0.006667	-0.04502 to 0.05835	No	ns	0.788	E	R2
OKT3 only vs. R3	0.02	-0.03169 to 0.07169	No	ns	0.4241	F	R3
OKT3 only vs. R1R3	0.02	-0.03169 to 0.07169	No	ns	0.4241	G	R1R3
OKT3 only vs. R2R3	0.05	-0.001686 to 0.1017	No	ns	0.057	H	R2R3
Test details	Mean 1	Mean 2	Mean Diff.	SE of diff.	n1	n2	t	DF
OKT3 only vs. 49K	1.03	0.97	0.06	0.02438	3	3	2.461	16
OKT3 only vs. R1R2	1.03	0.93	0.1	0.02438	3	3	4.102	16
OKT3 only vs. R1	1.03	1.01	0.02	0.02438	3	3	0.8203	16
OKT3 only vs. R2	1.03	1.023	0.006667	0.02438	3	3	0.2734	16
OKT3 only vs. R3	1.03	1.01	0.02	0.02438	3	3	0.8203	16
OKT3 only vs. R1R3	1.03	1.01	0.02	0.02438	3	3	0.8203	16
OKT3 only vs. R2R3	1.03	0.98	0.05	0.02438	3	3	2.051	16
FigS3D. PBMC-Ki67-OKT3-domain-CD4+
Number of families	1
Number of comparisons per family	7
Alpha	0.05
Uncorrected Fisher's LSD	Mean Diff.	95.00% CI of diff.	Below threshold?	Summary	Individual P Value	A-?
OKT3 only vs. 49K	0.04	-0.07568 to 0.1557	No	ns	0.4742	B	49K
OKT3 only vs. R1R2	-0.02333	-0.1390 to 0.09235	No	ns	0.6746	C	R1R2
OKT3 only vs. R1	0.03667	-0.07901 to 0.1523	No	ns	0.5112	D	R1
OKT3 only vs. R2	-0.003333	-0.1190 to 0.1123	No	ns	0.952	E	R2
OKT3 only vs. R3	-0.05	-0.1657 to 0.06568	No	ns	0.3731	F	R3
OKT3 only vs. R1R3	0.02	-0.09568 to 0.1357	No	ns	0.7188	G	R1R3
OKT3 only vs. R2R3	-0.003333	-0.1190 to 0.1123	No	ns	0.952	H	R2R3
Test details	Mean 1	Mean 2	Mean Diff.	SE of diff.	n1	n2	t	DF
OKT3 only vs. 49K	1.067	1.027	0.04	0.05457	3	3	0.733	16
OKT3 only vs. R1R2	1.067	1.09	-0.02333	0.05457	3	3	0.4276	16
OKT3 only vs. R1	1.067	1.03	0.03667	0.05457	3	3	0.6719	16
OKT3 only vs. R2	1.067	1.07	-0.003333	0.05457	3	3	0.06108	16
OKT3 only vs. R3	1.067	1.117	-0.05	0.05457	3	3	0.9163	16
OKT3 only vs. R1R3	1.067	1.047	0.02	0.05457	3	3	0.3665	16
OKT3 only vs. R2R3	1.067	1.07	-0.003333	0.05457	3	3	0.06108	16
FigS3D. PBMC-Ki67-OKT3-domain-CD8+
Number of families	1
Number of comparisons per family	7
Alpha	0.05
Uncorrected Fisher's LSD	Mean Diff.	95.00% CI of diff.	Below threshold?	Summary	Individual P Value	A-?
OKT3 only vs. 49K	0.16	0.06025 to 0.2597	Yes	**	0.0037	B	49K
OKT3 only vs. R1R2	0.09	-0.009746 to 0.1897	No	ns	0.0738	C	R1R2
OKT3 only vs. R1	0.03333	-0.06641 to 0.1331	No	ns	0.4889	D	R1
OKT3 only vs. R2	-0.006667	-0.1064 to 0.09308	No	ns	0.8891	E	R2
OKT3 only vs. R3	-0.06667	-0.1664 to 0.03308	No	ns	0.1757	F	R3
OKT3 only vs. R1R3	0.09	-0.009746 to 0.1897	No	ns	0.0738	G	R1R3
OKT3 only vs. R2R3	0.02333	-0.07641 to 0.1231	No	ns	0.6267	H	R2R3
Test details	Mean 1	Mean 2	Mean Diff.	SE of diff.	n1	n2	t	DF
OKT3 only vs. 49K	1.067	0.9067	0.16	0.04705	3	3	3.4	16
OKT3 only vs. R1R2	1.067	0.9767	0.09	0.04705	3	3	1.913	16
OKT3 only vs. R1	1.067	1.033	0.03333	0.04705	3	3	0.7084	16
OKT3 only vs. R2	1.067	1.073	-0.006667	0.04705	3	3	0.1417	16
OKT3 only vs. R3	1.067	1.133	-0.06667	0.04705	3	3	1.417	16
OKT3 only vs. R1R3	1.067	0.9767	0.09	0.04705	3	3	1.913	16
OKT3 only vs. R2R3	1.067	1.043	0.02333	0.04705	3	3	0.4959	16

## Sheet: Figure S4
Mean MFI
FigS4A. PBMC-CD69-OKT3-VHHs-CD4+
	304	305	306	307	308	309	311	312	313	314	49K	R1R2	ONLY OKT3		Mean MFI from replicates in OKT3 only treatment
R1	5537	5113	4781	6011	5952	5017	4905	5545	5640	5883	4113	4247	6027		5819
R2	6367	3933	5190	7155	6332	6170	7094	5069	5941	5245	3013	3476	5360		5267
R3	7862	5549	6712	7031	7579	8993	5787	6412	7836	7442	4998	3479	8298		8376
FigS4A. PBMC-CD69-OKT3-VHHs-CD8+
	304	305	306	307	308	309	311	312	313	314	49K	R1R2	ONLY OKT3		Mean MFI from replicates in OKT3 only treatment
R1	10950	10024	10008	13844	13210	11900	11969	12121	12836	13464	8536	8954	13395		12285
R2	14799	7782	12468	15647	13756	15090	17558	14063	15898	14595	8658	6147	14559		15289
R3	19228	12666	17558	17837	17967	20950	18223	17233	19866	18560	14095	10256	20324		19439
FigS4B. PBMC-CD25-OKT3-VHHs-CD4+
	304	305	306	307	308	309	311	312	313	314	49K	R1R2	ONLY OKT3		Mean MFI from replicates in OKT3 only treatment
R1	8505	7072	6872	8253	8171	6972	7663	7865	7744	8024	7042	7328	7495		8096.25
R2	3393	2645	3062	3170	2809	3599	4123	3078	3630	3017	2287	2642	3587		3215.75
R3	10013	9356	8819	8609	8770	9055	9091	7615	8759	7892	6870	6789	7452		8343.5
FigS4B. PBMC-CD25-OKT3-VHHs-CD8+
	304	305	306	307	308	309	311	312	313	314	49K	R1R2	ONLY OKT3		Mean MFI from replicates in OKT3 only treatment
R1	14923	12183	12124	16670	15759	13956	15172	15455	15186	16519	11427	12887	13971		14872
R2	6319	3081	5415	5539	4678	6323	7452	6302	6894	5753	3876	4363	6833		5809
R3	22431	20110	20830	18961	19008	21101	22662	17387	19731	17193	14897	15631	17276		18003
FigS4C. PBMC-CD107-OKT3-VHHs-CD4+
	304	305	306	307	308	309	311	312	313	314	49K	R1R2	ONLY OKT3		Mean MFI from replicates in OKT3 only treatment
R1	2997	2497	2434	2839	2837	2507	2632	2741	2688	2798	2451	2536	2627		2809.25
R2	1431	1143	1327	1377	1267	1467	1644	1300	1490	1316	1042	1171	1456		1379.25
R3	3222	2960	2887	2800	2877	2960	2887	2560	2866	2618	2340	2246	2541		2740.5
FigS4C. PBMC-CD107-OKT3-VHHs-CD8+
	304	305	306	307	308	309	311	312	313	314	49K	R1R2	ONLY OKT3		Mean MFI from replicates in OKT3 only treatment
R1	4602	3788	3817	4995	4759	4234	4617	4657	4583	4961	3562	3939	4247		4557
R2	2311	1315	2043	2061	1840	2262	2572	2272	2414	2084	1552	1698	2369		2105
R3	6597	5833	6114	5555	5671	6224	6583	5167	5804	5130	4554	4625	5176		5337.75
FigS4D. PBMC-PD-1-OKT3-VHHs-CD4+
	304	305	306	307	308	309	311	312	313	314	49K	R1R2	ONLY OKT3		Mean MFI from replicates in OKT3 only treatment
R1	2580	2145	2173	2489	2553	2242	2206	2420	2398	2419	2126	2230	2390		2463.5
R2	1915	1402	1569	1932	2026	1700	1675	1488	1600	1491	1401	1466	1499		1551.75
R3	2101	1648	1945	1987	2103	2087	1705	1893	1958	1901	1816	1519	1986		2002.25
FigS4D. PBMC-PD-1-OKT3-VHHs-CD8+
	304	305	306	307	308	309	311	312	313	314	49K	R1R2	ONLY OKT3		Mean MFI from replicates in OKT3 only treatment
R1	4800	4270	4314	4691	4683	4284	4565	4503	4470	4636	4208	4447	4478		4604.75
R2	4847	3527	3920	4551	4692	3880	4133	4008	3996	3760	3665	3864	3747		3823
R3	5508	3781	5213	5003	5021	5273	4978	4764	4966	4757	5053	4162	5244		5038
FigS4E. PBMC-Ki67-OKT3-VHHs-CD4+
	304	305	306	307	308	309	311	312	313	314	49K	R1R2	ONLY OKT3		Mean MFI from replicates in OKT3 only treatment
R1	3666	4168	4142	4296	3973	4252	4682	4159	4164	4153	4391	4524	3707		3805.67
R2	2856	3780	3235	3286	3655	4296	3710	3880	4191	4349	4314	3707	3932		3691.67
R3	3858	4302	4134	3900	4237	3917	4164	4032	4181	4116	4597	3969	3379		3206
FigS4E. PBMC-Ki67-OKT3-VHHs-CD8+
	304	305	306	307	308	309	311	312	313	314	49K	R1R2	ONLY OKT3		Mean MFI from replicates in OKT3 only treatment
R1	3956	4162	4374	4858	4777	4967	5056	4733	4909	4592	4554	4327	4113		4219.67
R2	3590	4487	3701	3910	4497	4135	4085	4817	4537	4947	4673	3905	4655		4501
R3	4239	4981	4553	4556	4343	3861	4649	4020	4494	4600	4245	4189	3945		3813.67
Rawdata-ratio
FigS4A. PBMC-CD69-OKT3-VHHs-CD4+
	304	305	306	307	308	309	311	312	313	314	49K	R1R2	ONLY OKT3
R1	0.95	0.88	0.82	1.03	1.02	0.86	0.84	0.95	0.97	1.01	0.71	0.73	1.04
R2	1.21	0.75	0.99	1.36	1.2	1.17	1.35	0.96	1.13	1	0.57	0.66	1.02
R3	0.94	0.78	0.8	0.84	0.9	1.07	0.69	0.77	0.94	0.89	0.6	0.42	0.99
FigS4A. PBMC-CD69-OKT3-VHHs-CD8+
	304	305	306	307	308	309	311	312	313	314	49K	R1R2	ONLY OKT3
R1	0.89	0.82	0.81	1.13	1.08	0.97	0.97	0.99	1.04	1.1	0.69	0.73	1.09
R2	1.06	0.56	0.89	1.12	0.98	1.08	1.25	1	1.13	1.04	0.62	0.76	1.04
R3	0.99	0.82	0.9	0.92	0.92	1.08	0.94	0.89	1.02	0.95	0.73	0.53	1.05
FigS4B. PBMC-CD25-OKT3-VHHs-CD4+
	304	305	306	307	308	309	311	312	313	314	49K	R1R2	ONLY OKT3
R1	1.05	0.87	0.85	1.02	1.01	0.86	0.95	0.97	0.96	0.99	0.87	0.91	0.93
R2	1.06	0.82	0.95	0.99	0.87	1.12	1.28	0.96	1.13	0.94	0.71	0.82	1.12
R3	1.2	1.12	1.06	1.03	1.05	1.09	1.09	0.91	1.05	0.95	0.82	0.81	0.89
FigS4B. PBMC-CD25-OKT3-VHHs-CD8+
	304	305	306	307	308	309	311	312	313	314	49K	R1R2	ONLY OKT3
R1	1	0.82	0.82	1.12	1.06	0.94	1.02	1.04	1.02	1.11	0.77	0.87	0.94
R2	1.09	0.53	0.93	0.95	0.8	1.09	1.28	1.08	1.18	0.99	0.67	0.75	1.17
R3	1.25	1.12	1.16	1.05	1.06	1.17	1.26	0.97	1.1	0.95	0.83	0.87	0.96
FigS4C. PBMC-CD107-OKT3-VHHs-CD4+
	304	305	306	307	308	309	311	312	313	314	49K	R1R2	ONLY OKT3
R1	1.07	0.89	0.87	1.01	1.01	0.89	0.94	0.98	0.96	1	0.87	0.9	0.94
R2	1.04	0.83	0.96	1	0.92	1.06	1.19	0.94	1.08	0.95	0.76	0.85	1.06
R3	1.18	1.08	1.05	1.02	1.05	1.08	1.05	0.93	1.05	0.96	0.85	0.82	0.93
FigS4C. PBMC-CD107-OKT3-VHHs-CD8+
	304	305	306	307	308	309	311	312	313	314	49K	R1R2	ONLY OKT3
R1	1.01	0.83	0.84	1.1	1.04	0.93	1.01	1.02	1.01	1.09	0.78	0.86	0.93
R2	1.09	0.62	0.97	0.98	0.87	1.07	1.22	1.08	1.14	0.99	0.73	0.8	1.12
R3	1.24	1.09	1.15	1.04	1.06	1.17	1.23	0.97	1.09	0.96	0.85	0.87	0.93
FigS4D. PBMC-PD-1-OKT3-VHHs-CD4+
	304	305	306	307	308	309	311	312	313	314	49K	R1R2	ONLY OKT3
R1	1.05	0.87	0.88	1.01	1.04	0.91	0.9	0.98	0.97	0.98	0.86	0.91	0.97
R2	1.23	0.9	1.01	1.25	1.31	1.1	1.08	0.96	1.03	0.96	0.9	0.94	0.97
R3	1.05	0.82	0.97	0.99	1.05	1.04	0.85	0.95	0.98	0.95	0.91	0.76	0.99
FigS4D. PBMC-PD-1-OKT3-VHHs-CD8+
	304	305	306	307	308	309	311	312	313	314	49K	R1R2	ONLY OKT3
R1	1.04	0.93	0.94	1.02	1.02	0.93	0.99	0.98	0.97	1.01	0.91	0.97	0.97
R2	1.27	0.93	1.03	1.19	1.23	1.02	1.08	1.05	1.05	0.99	0.96	1.01	0.98
R3	1.09	0.75	1.03	0.99	1	1.05	0.99	0.95	0.99	0.94	1	0.83	1.04
FigS4E. PBMC-Ki67-OKT3-VHHs-CD4+
	304	305	306	307	308	309	311	312	313	314	49K	R1R2	ONLY OKT3
R1	0.96	1.1	1.09	1.13	1.04	1.12	1.23	1.09	1.09	1.09	1.15	1.19	0.97
R2	0.77	1.02	0.88	0.89	0.99	1.16	1	1.05	1.14	1.18	1.17	1	1.07
R3	1.2	1.34	1.29	1.22	1.32	1.22	1.3	1.26	1.3	1.28	1.43	1.24	1.05
FigS4E. PBMC-Ki67-OKT3-VHHs-CD8+
	304	305	306	307	308	309	311	312	313	314	49K	R1R2	ONLY OKT3
R1	0.94	0.99	1.04	1.15	1.13	1.18	1.2	1.12	1.16	1.09	1.08	1.03	0.97
R2	0.8	1	0.82	0.87	1	0.92	0.91	1.07	1.01	1.1	1.04	0.87	1.03
R3	1.11	1.31	1.19	1.19	1.14	1.01	1.22	1.05	1.18	1.21	1.11	1.1	1.03
P-value (one-way ANOVA)
FigS4A. PBMC-CD69-OKT3-VHHs-CD4+
Number of families	1
Number of comparisons per family	12
Alpha	0.05
Uncorrected Fisher's LSD	Mean Diff.	95.00% CI of diff.	Below threshold?	Summary	Individual P Value	M-?
ONLY OKT3 vs. 304	-0.01667	-0.2889 to 0.2556	No	ns	0.9008	A	304
ONLY OKT3 vs. 305	0.2533	-0.01894 to 0.5256	No	ns	0.0669	B	305
ONLY OKT3 vs. 306	0.1467	-0.1256 to 0.4189	No	ns	0.2783	C	306
ONLY OKT3 vs. 307	-0.06	-0.3323 to 0.2123	No	ns	0.6543	D	307
ONLY OKT3 vs. 308	-0.02333	-0.2956 to 0.2489	No	ns	0.8615	E	308
ONLY OKT3 vs. 309	-0.01667	-0.2889 to 0.2556	No	ns	0.9008	F	309
ONLY OKT3 vs. 311	0.05667	-0.2156 to 0.3289	No	ns	0.6723	G	311
ONLY OKT3 vs. 312	0.1233	-0.1489 to 0.3956	No	ns	0.3604	H	312
ONLY OKT3 vs. 313	0.003333	-0.2689 to 0.2756	No	ns	0.9801	I	313
ONLY OKT3 vs. 314	0.05	-0.2223 to 0.3223	No	ns	0.7089	J	314
ONLY OKT3 vs. 49K	0.39	0.1177 to 0.6623	Yes	**	0.0067	K	49K
ONLY OKT3 vs. R1R2	0.4133	0.1411 to 0.6856	Yes	**	0.0044	L	R1R2
Test details	Mean 1	Mean 2	Mean Diff.	SE of diff.	n1	n2	t	DF
ONLY OKT3 vs. 304	1.017	1.033	-0.01667	0.1325	3	3	0.1258	26
ONLY OKT3 vs. 305	1.017	0.7633	0.2533	0.1325	3	3	1.913	26
ONLY OKT3 vs. 306	1.017	0.87	0.1467	0.1325	3	3	1.107	26
ONLY OKT3 vs. 307	1.017	1.077	-0.06	0.1325	3	3	0.453	26
ONLY OKT3 vs. 308	1.017	1.04	-0.02333	0.1325	3	3	0.1762	26
ONLY OKT3 vs. 309	1.017	1.033	-0.01667	0.1325	3	3	0.1258	26
ONLY OKT3 vs. 311	1.017	0.96	0.05667	0.1325	3	3	0.4278	26
ONLY OKT3 vs. 312	1.017	0.8933	0.1233	0.1325	3	3	0.9311	26
ONLY OKT3 vs. 313	1.017	1.013	0.003333	0.1325	3	3	0.02517	26
ONLY OKT3 vs. 314	1.017	0.9667	0.05	0.1325	3	3	0.3775	26
ONLY OKT3 vs. 49K	1.017	0.6267	0.39	0.1325	3	3	2.944	26
ONLY OKT3 vs. R1R2	1.017	0.6033	0.4133	0.1325	3	3	3.12	26
FigS4A. PBMC-CD69-OKT3-VHHs-CD8+
Number of families	1
Number of comparisons per family	12
Alpha	0.05
Uncorrected Fisher's LSD	Mean Diff.	95.00% CI of diff.	Below threshold?	Summary	Individual P Value	M-?
ONLY OKT3 vs. 304	0.08	-0.07666 to 0.2367	No	ns	0.3035	A	304
ONLY OKT3 vs. 305	0.3833	0.2267 to 0.5400	Yes	****	<0.0001	B	305
ONLY OKT3 vs. 306	0.1933	0.03667 to 0.3500	Yes	*	0.0175	C	306
ONLY OKT3 vs. 307	0.003333	-0.1533 to 0.1600	No	ns	0.9654	D	307
ONLY OKT3 vs. 308	0.06667	-0.08999 to 0.2233	No	ns	0.3897	E	308
ONLY OKT3 vs. 309	0.01667	-0.1400 to 0.1733	No	ns	0.8286	F	309
ONLY OKT3 vs. 311	0.006667	-0.1500 to 0.1633	No	ns	0.931	G	311
ONLY OKT3 vs. 312	0.1	-0.05666 to 0.2567	No	ns	0.201	H	312
ONLY OKT3 vs. 313	-0.003333	-0.1600 to 0.1533	No	ns	0.9654	I	313
ONLY OKT3 vs. 314	0.03	-0.1267 to 0.1867	No	ns	0.6971	J	314
ONLY OKT3 vs. 49K	0.38	0.2233 to 0.5367	Yes	****	<0.0001	K	49K
ONLY OKT3 vs. R1R2	0.3867	0.2300 to 0.5433	Yes	****	<0.0001	L	R1R2
Test details	Mean 1	Mean 2	Mean Diff.	SE of diff.	n1	n2	t	DF
ONLY OKT3 vs. 304	1.06	0.98	0.08	0.07621	3	3	1.05	26
ONLY OKT3 vs. 305	1.06	0.6767	0.3833	0.07621	3	3	5.03	26
ONLY OKT3 vs. 306	1.06	0.8667	0.1933	0.07621	3	3	2.537	26
ONLY OKT3 vs. 307	1.06	1.057	0.003333	0.07621	3	3	0.04374	26
ONLY OKT3 vs. 308	1.06	0.9933	0.06667	0.07621	3	3	0.8747	26
ONLY OKT3 vs. 309	1.06	1.043	0.01667	0.07621	3	3	0.2187	26
ONLY OKT3 vs. 311	1.06	1.053	0.006667	0.07621	3	3	0.08747	26
ONLY OKT3 vs. 312	1.06	0.96	0.1	0.07621	3	3	1.312	26
ONLY OKT3 vs. 313	1.06	1.063	-0.003333	0.07621	3	3	0.04374	26
ONLY OKT3 vs. 314	1.06	1.03	0.03	0.07621	3	3	0.3936	26
ONLY OKT3 vs. 49K	1.06	0.68	0.38	0.07621	3	3	4.986	26
ONLY OKT3 vs. R1R2	1.06	0.6733	0.3867	0.07621	3	3	5.073	26
FigS4B. PBMC-CD25-OKT3-VHHs-CD4+
Number of families	1
Number of comparisons per family	12
Alpha	0.05
Uncorrected Fisher's LSD	Mean Diff.	95.00% CI of diff.	Below threshold?	Summary	Individual P Value	M-?
ONLY OKT3 vs. 304	-0.1233	-0.2942 to 0.04753	No	ns	0.1499	A	304
ONLY OKT3 vs. 305	0.04333	-0.1275 to 0.2142	No	ns	0.6066	B	305
ONLY OKT3 vs. 306	0.02667	-0.1442 to 0.1975	No	ns	0.7509	C	306
ONLY OKT3 vs. 307	-0.03333	-0.2042 to 0.1375	No	ns	0.6917	D	307
ONLY OKT3 vs. 308	0.003333	-0.1675 to 0.1742	No	ns	0.9683	E	308
ONLY OKT3 vs. 309	-0.04333	-0.2142 to 0.1275	No	ns	0.6066	F	309
ONLY OKT3 vs. 311	-0.1267	-0.2975 to 0.04419	No	ns	0.1396	G	311
ONLY OKT3 vs. 312	0.03333	-0.1375 to 0.2042	No	ns	0.6917	H	312
ONLY OKT3 vs. 313	-0.06667	-0.2375 to 0.1042	No	ns	0.4298	I	313
ONLY OKT3 vs. 314	0.02	-0.1509 to 0.1909	No	ns	0.8117	J	314
ONLY OKT3 vs. 49K	0.18	0.009139 to 0.3509	Yes	*	0.0397	K	49K
ONLY OKT3 vs. R1R2	0.1333	-0.03753 to 0.3042	No	ns	0.1208	L	R1R2
Test details	Mean 1	Mean 2	Mean Diff.	SE of diff.	n1	n2	t	DF
ONLY OKT3 vs. 304	0.98	1.103	-0.1233	0.08312	3	3	1.484	26
ONLY OKT3 vs. 305	0.98	0.9367	0.04333	0.08312	3	3	0.5213	26
ONLY OKT3 vs. 306	0.98	0.9533	0.02667	0.08312	3	3	0.3208	26
ONLY OKT3 vs. 307	0.98	1.013	-0.03333	0.08312	3	3	0.401	26
ONLY OKT3 vs. 308	0.98	0.9767	0.003333	0.08312	3	3	0.0401	26
ONLY OKT3 vs. 309	0.98	1.023	-0.04333	0.08312	3	3	0.5213	26
ONLY OKT3 vs. 311	0.98	1.107	-0.1267	0.08312	3	3	1.524	26
ONLY OKT3 vs. 312	0.98	0.9467	0.03333	0.08312	3	3	0.401	26
ONLY OKT3 vs. 313	0.98	1.047	-0.06667	0.08312	3	3	0.802	26
ONLY OKT3 vs. 314	0.98	0.96	0.02	0.08312	3	3	0.2406	26
ONLY OKT3 vs. 49K	0.98	0.8	0.18	0.08312	3	3	2.165	26
ONLY OKT3 vs. R1R2	0.98	0.8467	0.1333	0.08312	3	3	1.604	26
FigS4B. PBMC-CD25-OKT3-VHHs-CD8+
Number of families	1
Number of comparisons per family	12
Alpha	0.05
Uncorrected Fisher's LSD	Mean Diff.	95.00% CI of diff.	Below threshold?	Summary	Individual P Value	M-?
ONLY OKT3 vs. 304	-0.09	-0.3188 to 0.1388	No	ns	0.4261	A	304
ONLY OKT3 vs. 305	0.2	-0.02878 to 0.4288	No	ns	0.084	B	305
ONLY OKT3 vs. 306	0.05333	-0.1755 to 0.2821	No	ns	0.6358	C	306
ONLY OKT3 vs. 307	-0.01667	-0.2455 to 0.2121	No	ns	0.8821	D	307
ONLY OKT3 vs. 308	0.05	-0.1788 to 0.2788	No	ns	0.657	E	308
ONLY OKT3 vs. 309	-0.04333	-0.2721 to 0.1855	No	ns	0.7002	F	309
ONLY OKT3 vs. 311	-0.1633	-0.3921 to 0.06545	No	ns	0.1542	G	311
ONLY OKT3 vs. 312	-0.006667	-0.2355 to 0.2221	No	ns	0.9527	H	312
ONLY OKT3 vs. 313	-0.07667	-0.3055 to 0.1521	No	ns	0.497	I	313
ONLY OKT3 vs. 314	0.006667	-0.2221 to 0.2355	No	ns	0.9527	J	314
ONLY OKT3 vs. 49K	0.2667	0.03788 to 0.4955	Yes	*	0.0241	K	49K
ONLY OKT3 vs. R1R2	0.1933	-0.03545 to 0.4221	No	ns	0.0942	L	R1R2
Test details	Mean 1	Mean 2	Mean Diff.	SE of diff.	n1	n2	t	DF
ONLY OKT3 vs. 304	1.023	1.113	-0.09	0.1113	3	3	0.8086	26
ONLY OKT3 vs. 305	1.023	0.8233	0.2	0.1113	3	3	1.797	26
ONLY OKT3 vs. 306	1.023	0.97	0.05333	0.1113	3	3	0.4792	26
ONLY OKT3 vs. 307	1.023	1.04	-0.01667	0.1113	3	3	0.1497	26
ONLY OKT3 vs. 308	1.023	0.9733	0.05	0.1113	3	3	0.4492	26
ONLY OKT3 vs. 309	1.023	1.067	-0.04333	0.1113	3	3	0.3893	26
ONLY OKT3 vs. 311	1.023	1.187	-0.1633	0.1113	3	3	1.467	26
ONLY OKT3 vs. 312	1.023	1.03	-0.006667	0.1113	3	3	0.0599	26
ONLY OKT3 vs. 313	1.023	1.1	-0.07667	0.1113	3	3	0.6888	26
ONLY OKT3 vs. 314	1.023	1.017	0.006667	0.1113	3	3	0.0599	26
ONLY OKT3 vs. 49K	1.023	0.7567	0.2667	0.1113	3	3	2.396	26
ONLY OKT3 vs. R1R2	1.023	0.83	0.1933	0.1113	3	3	1.737	26
FigS4C. PBMC-CD107-OKT3-VHHs-CD4+
Number of families	1
Number of comparisons per family	12
Alpha	0.05
Uncorrected Fisher's LSD	Mean Diff.	95.00% CI of diff.	Below threshold?	Summary	Individual P Value	M-?
ONLY OKT3 vs. 304	-0.12	-0.2494 to 0.009418	No	ns	0.0678	A	304
ONLY OKT3 vs. 305	0.04333	-0.08609 to 0.1728	No	ns	0.4974	B	305
ONLY OKT3 vs. 306	0.01667	-0.1128 to 0.1461	No	ns	0.7933	C	306
ONLY OKT3 vs. 307	-0.03333	-0.1628 to 0.09609	No	ns	0.601	D	307
ONLY OKT3 vs. 308	-0.01667	-0.1461 to 0.1128	No	ns	0.7933	E	308
ONLY OKT3 vs. 309	-0.03333	-0.1628 to 0.09609	No	ns	0.601	F	309
ONLY OKT3 vs. 311	-0.08333	-0.2128 to 0.04609	No	ns	0.1972	G	311
ONLY OKT3 vs. 312	0.02667	-0.1028 to 0.1561	No	ns	0.6754	H	312
ONLY OKT3 vs. 313	-0.05333	-0.1828 to 0.07609	No	ns	0.4047	I	313
ONLY OKT3 vs. 314	0.006667	-0.1228 to 0.1361	No	ns	0.9165	J	314
ONLY OKT3 vs. 49K	0.15	0.02058 to 0.2794	Yes	*	0.0248	K	49K
ONLY OKT3 vs. R1R2	0.12	-0.009418 to 0.2494	No	ns	0.0678	L	R1R2
Test details	Mean 1	Mean 2	Mean Diff.	SE of diff.	n1	n2	t	DF
ONLY OKT3 vs. 304	0.9767	1.097	-0.12	0.06296	3	3	1.906	26
ONLY OKT3 vs. 305	0.9767	0.9333	0.04333	0.06296	3	3	0.6883	26
ONLY OKT3 vs. 306	0.9767	0.96	0.01667	0.06296	3	3	0.2647	26
ONLY OKT3 vs. 307	0.9767	1.01	-0.03333	0.06296	3	3	0.5294	26
ONLY OKT3 vs. 308	0.9767	0.9933	-0.01667	0.06296	3	3	0.2647	26
ONLY OKT3 vs. 309	0.9767	1.01	-0.03333	0.06296	3	3	0.5294	26
ONLY OKT3 vs. 311	0.9767	1.06	-0.08333	0.06296	3	3	1.324	26
ONLY OKT3 vs. 312	0.9767	0.95	0.02667	0.06296	3	3	0.4235	26
ONLY OKT3 vs. 313	0.9767	1.03	-0.05333	0.06296	3	3	0.8471	26
ONLY OKT3 vs. 314	0.9767	0.97	0.006667	0.06296	3	3	0.1059	26
ONLY OKT3 vs. 49K	0.9767	0.8267	0.15	0.06296	3	3	2.382	26
ONLY OKT3 vs. R1R2	0.9767	0.8567	0.12	0.06296	3	3	1.906	26
FigS4C. PBMC-CD107-OKT3-VHHs-CD8+
Number of families	1
Number of comparisons per family	12
Alpha	0.05
Uncorrected Fisher's LSD	Mean Diff.	95.00% CI of diff.	Below threshold?	Summary	Individual P Value	M-?
ONLY OKT3 vs. 304	-0.12	-0.3101 to 0.07013	No	ns	0.2059	A	304
ONLY OKT3 vs. 305	0.1467	-0.04346 to 0.3368	No	ns	0.1249	B	305
ONLY OKT3 vs. 306	0.006667	-0.1835 to 0.1968	No	ns	0.9431	C	306
ONLY OKT3 vs. 307	-0.04667	-0.2368 to 0.1435	No	ns	0.6181	D	307
ONLY OKT3 vs. 308	0.003333	-0.1868 to 0.1935	No	ns	0.9715	E	308
ONLY OKT3 vs. 309	-0.06333	-0.2535 to 0.1268	No	ns	0.4996	F	309
ONLY OKT3 vs. 311	-0.16	-0.3501 to 0.03013	No	ns	0.0955	G	311
ONLY OKT3 vs. 312	-0.03	-0.2201 to 0.1601	No	ns	0.7483	H	312
ONLY OKT3 vs. 313	-0.08667	-0.2768 to 0.1035	No	ns	0.3574	I	313
ONLY OKT3 vs. 314	-0.02	-0.2101 to 0.1701	No	ns	0.8305	J	314
ONLY OKT3 vs. 49K	0.2067	0.01654 to 0.3968	Yes	*	0.0343	K	49K
ONLY OKT3 vs. R1R2	0.15	-0.04013 to 0.3401	No	ns	0.1169	L	R1R2
Test details	Mean 1	Mean 2	Mean Diff.	SE of diff.	n1	n2	t	DF
ONLY OKT3 vs. 304	0.9933	1.113	-0.12	0.0925	3	3	1.297	26
ONLY OKT3 vs. 305	0.9933	0.8467	0.1467	0.0925	3	3	1.586	26
ONLY OKT3 vs. 306	0.9933	0.9867	0.006667	0.0925	3	3	0.07207	26
ONLY OKT3 vs. 307	0.9933	1.04	-0.04667	0.0925	3	3	0.5045	26
ONLY OKT3 vs. 308	0.9933	0.99	0.003333	0.0925	3	3	0.03604	26
ONLY OKT3 vs. 309	0.9933	1.057	-0.06333	0.0925	3	3	0.6847	26
ONLY OKT3 vs. 311	0.9933	1.153	-0.16	0.0925	3	3	1.73	26
ONLY OKT3 vs. 312	0.9933	1.023	-0.03	0.0925	3	3	0.3243	26
ONLY OKT3 vs. 313	0.9933	1.08	-0.08667	0.0925	3	3	0.937	26
ONLY OKT3 vs. 314	0.9933	1.013	-0.02	0.0925	3	3	0.2162	26
ONLY OKT3 vs. 49K	0.9933	0.7867	0.2067	0.0925	3	3	2.234	26
ONLY OKT3 vs. R1R2	0.9933	0.8433	0.15	0.0925	3	3	1.622	26
FigS4D. PBMC-PD-1-OKT3-VHHs-CD4+
Number of families	1
Number of comparisons per family	12
Alpha	0.05
Uncorrected Fisher's LSD	Mean Diff.	95.00% CI of diff.	Below threshold?	Summary	Individual P Value	M-?
ONLY OKT3 vs. 304	-0.1333	-0.2783 to 0.01159	No	ns	0.0698	A	304
ONLY OKT3 vs. 305	0.1133	-0.03159 to 0.2583	No	ns	0.12	B	305
ONLY OKT3 vs. 306	0.02333	-0.1216 to 0.1683	No	ns	0.7433	C	306
ONLY OKT3 vs. 307	-0.1067	-0.2516 to 0.03826	No	ns	0.1424	D	307
ONLY OKT3 vs. 308	-0.1567	-0.3016 to -0.01174	Yes	*	0.0352	E	308
ONLY OKT3 vs. 309	-0.04	-0.1849 to 0.1049	No	ns	0.5754	F	309
ONLY OKT3 vs. 311	0.03333	-0.1116 to 0.1783	No	ns	0.6403	G	311
ONLY OKT3 vs. 312	0.01333	-0.1316 to 0.1583	No	ns	0.8515	H	312
ONLY OKT3 vs. 313	-0.01667	-0.1616 to 0.1283	No	ns	0.815	I	313
ONLY OKT3 vs. 314	0.01333	-0.1316 to 0.1583	No	ns	0.8515	J	314
ONLY OKT3 vs. 49K	0.08667	-0.05826 to 0.2316	No	ns	0.23	K	49K
ONLY OKT3 vs. R1R2	0.1067	-0.03826 to 0.2516	No	ns	0.1424	L	R1R2
Test details	Mean 1	Mean 2	Mean Diff.	SE of diff.	n1	n2	t	DF
ONLY OKT3 vs. 304	0.9767	1.11	-0.1333	0.0705	3	3	1.891	26
ONLY OKT3 vs. 305	0.9767	0.8633	0.1133	0.0705	3	3	1.607	26
ONLY OKT3 vs. 306	0.9767	0.9533	0.02333	0.0705	3	3	0.3309	26
ONLY OKT3 vs. 307	0.9767	1.083	-0.1067	0.0705	3	3	1.513	26
ONLY OKT3 vs. 308	0.9767	1.133	-0.1567	0.0705	3	3	2.222	26
ONLY OKT3 vs. 309	0.9767	1.017	-0.04	0.0705	3	3	0.5673	26
ONLY OKT3 vs. 311	0.9767	0.9433	0.03333	0.0705	3	3	0.4728	26
ONLY OKT3 vs. 312	0.9767	0.9633	0.01333	0.0705	3	3	0.1891	26
ONLY OKT3 vs. 313	0.9767	0.9933	-0.01667	0.0705	3	3	0.2364	26
ONLY OKT3 vs. 314	0.9767	0.9633	0.01333	0.0705	3	3	0.1891	26
ONLY OKT3 vs. 49K	0.9767	0.89	0.08667	0.0705	3	3	1.229	26
ONLY OKT3 vs. R1R2	0.9767	0.87	0.1067	0.0705	3	3	1.513	26
FigS4D. PBMC-PD-1-OKT3-VHHs-CD8+
Number of families	1
Number of comparisons per family	12
Alpha	0.05
Uncorrected Fisher's LSD	Mean Diff.	95.00% CI of diff.	Below threshold?	Summary	Individual P Value	M-?
ONLY OKT3 vs. 304	-0.1367	-0.2689 to -0.004460	Yes	*	0.0433	A	304
ONLY OKT3 vs. 305	0.1267	-0.005540 to 0.2589	No	ns	0.0597	B	305
ONLY OKT3 vs. 306	-0.003333	-0.1355 to 0.1289	No	ns	0.9591	C	306
ONLY OKT3 vs. 307	-0.07	-0.2022 to 0.06221	No	ns	0.2864	D	307
ONLY OKT3 vs. 308	-0.08667	-0.2189 to 0.04554	No	ns	0.1895	E	308
ONLY OKT3 vs. 309	-0.003333	-0.1355 to 0.1289	No	ns	0.9591	F	309
ONLY OKT3 vs. 311	-0.02333	-0.1555 to 0.1089	No	ns	0.7197	G	311
ONLY OKT3 vs. 312	0.003333	-0.1289 to 0.1355	No	ns	0.9591	H	312
ONLY OKT3 vs. 313	-0.006667	-0.1389 to 0.1255	No	ns	0.9182	I	313
ONLY OKT3 vs. 314	0.01667	-0.1155 to 0.1489	No	ns	0.7976	J	314
ONLY OKT3 vs. 49K	0.04	-0.09221 to 0.1722	No	ns	0.5394	K	49K
ONLY OKT3 vs. R1R2	0.06	-0.07221 to 0.1922	No	ns	0.3595	L	R1R2
Test details	Mean 1	Mean 2	Mean Diff.	SE of diff.	n1	n2	t	DF
ONLY OKT3 vs. 304	0.9967	1.133	-0.1367	0.06432	3	3	2.125	26
ONLY OKT3 vs. 305	0.9967	0.87	0.1267	0.06432	3	3	1.969	26
ONLY OKT3 vs. 306	0.9967	1	-0.003333	0.06432	3	3	0.05183	26
ONLY OKT3 vs. 307	0.9967	1.067	-0.07	0.06432	3	3	1.088	26
ONLY OKT3 vs. 308	0.9967	1.083	-0.08667	0.06432	3	3	1.347	26
ONLY OKT3 vs. 309	0.9967	1	-0.003333	0.06432	3	3	0.05183	26
ONLY OKT3 vs. 311	0.9967	1.02	-0.02333	0.06432	3	3	0.3628	26
ONLY OKT3 vs. 312	0.9967	0.9933	0.003333	0.06432	3	3	0.05183	26
ONLY OKT3 vs. 313	0.9967	1.003	-0.006667	0.06432	3	3	0.1037	26
ONLY OKT3 vs. 314	0.9967	0.98	0.01667	0.06432	3	3	0.2591	26
ONLY OKT3 vs. 49K	0.9967	0.9567	0.04	0.06432	3	3	0.6219	26
ONLY OKT3 vs. R1R2	0.9967	0.9367	0.06	0.06432	3	3	0.9329	26
FigS4E. PBMC-Ki67-OKT3-VHHs-CD4+
Number of families	1
Number of comparisons per family	12
Alpha	0.05
Uncorrected Fisher's LSD	Mean Diff.	95.00% CI of diff.	Below threshold?	Summary	Individual P Value	M-?
OKT3 only vs. 304	0.05333	-0.1933 to 0.3000	No	ns	0.6604	A	304
OKT3 only vs. 305	-0.1233	-0.3700 to 0.1233	No	ns	0.3135	B	305
OKT3 only vs. 306	-0.05667	-0.3033 to 0.1900	No	ns	0.6407	C	306
OKT3 only vs. 307	-0.05	-0.2967 to 0.1967	No	ns	0.6804	D	307
OKT3 only vs. 308	-0.08667	-0.3333 to 0.1600	No	ns	0.4766	E	308
OKT3 only vs. 309	-0.1367	-0.3833 to 0.1100	No	ns	0.2652	F	309
OKT3 only vs. 311	-0.1467	-0.3933 to 0.1000	No	ns	0.2326	G	311
OKT3 only vs. 312	-0.1033	-0.3500 to 0.1433	No	ns	0.3971	H	312
OKT3 only vs. 313	-0.1467	-0.3933 to 0.1000	No	ns	0.2326	I	313
OKT3 only vs. 314	-0.1533	-0.4000 to 0.09334	No	ns	0.2126	J	314
OKT3 only vs. 49K-FL	-0.22	-0.4667 to 0.02668	No	ns	0.0782	K	49K-FL
OKT3 only vs. R1R2	-0.1133	-0.3600 to 0.1333	No	ns	0.3537	L	R1R2
Test details	Mean 1	Mean 2	Mean Diff.	SE of diff.	n1	n2	t	DF
OKT3 only vs. 304	1.03	0.9767	0.05333	0.12	3	3	0.4444	26
OKT3 only vs. 305	1.03	1.153	-0.1233	0.12	3	3	1.028	26
OKT3 only vs. 306	1.03	1.087	-0.05667	0.12	3	3	0.4722	26
OKT3 only vs. 307	1.03	1.08	-0.05	0.12	3	3	0.4166	26
OKT3 only vs. 308	1.03	1.117	-0.08667	0.12	3	3	0.7222	26
OKT3 only vs. 309	1.03	1.167	-0.1367	0.12	3	3	1.139	26
OKT3 only vs. 311	1.03	1.177	-0.1467	0.12	3	3	1.222	26
OKT3 only vs. 312	1.03	1.133	-0.1033	0.12	3	3	0.8611	26
OKT3 only vs. 313	1.03	1.177	-0.1467	0.12	3	3	1.222	26
OKT3 only vs. 314	1.03	1.183	-0.1533	0.12	3	3	1.278	26
OKT3 only vs. 49K-FL	1.03	1.25	-0.22	0.12	3	3	1.833	26
OKT3 only vs. R1R2	1.03	1.143	-0.1133	0.12	3	3	0.9444	26
FigS4E. PBMC-Ki67-OKT3-VHHs-CD8+
Number of families	1
Number of comparisons per family	12
Alpha	0.05
Uncorrected Fisher's LSD	Mean Diff.	95.00% CI of diff.	Below threshold?	Summary	Individual P Value	H-?
312 vs. 304	0.13	-0.08156 to 0.3416	No	ns	0.2178	A	304
312 vs. 305	-0.02	-0.2316 to 0.1916	No	ns	0.8474	B	305
312 vs. 306	0.06333	-0.1482 to 0.2749	No	ns	0.5437	C	306
312 vs. 307	0.01	-0.2016 to 0.2216	No	ns	0.9233	D	307
312 vs. 308	-0.01	-0.2216 to 0.2016	No	ns	0.9233	E	308
312 vs. 309	0.04333	-0.1682 to 0.2549	No	ns	0.6772	F	309
312 vs. 311	-0.03	-0.2416 to 0.1816	No	ns	0.773	G	311
312 vs. 313	-0.03667	-0.2482 to 0.1749	No	ns	0.7245	I	313
312 vs. 314	-0.05333	-0.2649 to 0.1582	No	ns	0.6087	J	314
312 vs. 49K-FL	0.003333	-0.2082 to 0.2149	No	ns	0.9744	K	49K-FL
312 vs. R1R2	0.08	-0.1316 to 0.2916	No	ns	0.444	L	R1R2
312 vs. OKT3 only	0.07	-0.1416 to 0.2816	No	ns	0.5024	M	OKT3 only
Test details	Mean 1	Mean 2	Mean Diff.	SE of diff.	n1	n2	t	DF
312 vs. 304	1.08	0.95	0.13	0.1029	3	3	1.263	26
312 vs. 305	1.08	1.1	-0.02	0.1029	3	3	0.1943	26
312 vs. 306	1.08	1.017	0.06333	0.1029	3	3	0.6153	26
312 vs. 307	1.08	1.07	0.01	0.1029	3	3	0.09716	26
312 vs. 308	1.08	1.09	-0.01	0.1029	3	3	0.09716	26
312 vs. 309	1.08	1.037	0.04333	0.1029	3	3	0.421	26
312 vs. 311	1.08	1.11	-0.03	0.1029	3	3	0.2915	26
312 vs. 313	1.08	1.117	-0.03667	0.1029	3	3	0.3563	26
312 vs. 314	1.08	1.133	-0.05333	0.1029	3	3	0.5182	26
312 vs. 49K-FL	1.08	1.077	0.003333	0.1029	3	3	0.03239	26
312 vs. R1R2	1.08	1	0.08	0.1029	3	3	0.7773	26
312 vs. OKT3 only	1.08	1.01	0.07	0.1029	3	3	0.6801	26

## Sheet: Figure S6
Mean MFI
FigS6A. PBMC-CD25-OKT3-Benders-CD4+
	49K	R1R2	R1-2 insert-R2	R1-3 insert-R2	R1-4 insert-R2	R1-5aa-R2	R1-10aa-R2	ONLY OKT3		Mean MFI from replicates in OKT3 only treatment
R1	4787	4750	6622	5932	6941	5864	5501	5623		6250
R2	2912	2843	3713	3816	4104	3546	3732	3570		3553.5
R3	2581	2688	4130	4213	4636	3829	4009	4007		4115.5
FigS6A. PBMC-CD25-OKT3-Benders-CD8+
	49K	R1R2	R1-2 insert-R2	R1-3 insert-R2	R1-4 insert-R2	R1-5aa-R2	R1-10aa-R2	ONLY OKT3		Mean MFI from replicates in OKT3 only treatment
R1	4814	4940	8033	7564	8810	7058	6447	6936		7844.25
R2	4346	4453	6578	6938	7601	6116	6439	5892		6070
R3	3836	4520	7397	7770	8788	6614	7214	6679		6874.5
FigS6B. PBMC-CD107-OKT3-Benders-CD4+
	49K	R1R2	R1-2 insert-R2	R1-3 insert-R2	R1-4 insert-R2	R1-5aa-R2	R1-10aa-R2	ONLY OKT3		Mean MFI from replicates in OKT3 only treatment
R1	1862	1831	2411	2219	2510	2161	2046	2120		2331.5
R2	1268	1254	1517	1560	1672	1489	1537	1493		1495.25
R3	1097	1142	1602	1639	1757	1530	1584	1585		1620.75
FigS6B. PBMC-CD107-OKT3-Benders-CD8+
	49K	R1R2	R1-2 insert-R2	R1-3 insert-R2	R1-4 insert-R2	R1-5aa-R2	R1-10aa-R2	ONLY OKT3		Mean MFI from replicates in OKT3 only treatment
R1	1878	1895	2760	2650	3012	2533	2354	2475		2747.5
R2	1661	1707	2298	2413	2624	2181	2299	2158		2194.75
R3	1512	1717	2540	2634	2896	2352	2512	2342		2411.75
FigS6C. PBMC-PD-1-OKT3-Benders-CD4+
	49K	R1R2	R1-2 insert-R2	R1-3 insert-R2	R1-4 insert-R2	R1-5aa-R2	R1-10aa-R2	ONLY OKT3		Mean MFI from replicates in OKT3 only treatment
R1	1687	1630	2054	1873	2069	1833	1706	1978		2113.5
R2	1486	1493	1677	1666	1742	1666	1684	1808		1824.75
R3	1553	1514	1869	1880	1866	1734	1804	1973		2001
FigS6C. PBMC-PD-1-OKT3-Benders-CD8+
	49K	R1R2	R1-2 insert-R2	R1-3 insert-R2	R1-4 insert-R2	R1-5aa-R2	R1-10aa-R2	ONLY OKT3		Mean MFI from replicates in OKT3 only treatment
R1	3775	3642	4067	3960	4163	3998	3780	3942		4103.75
R2	3926	3885	4068	4143	4237	4121	4275	4420		4508.25
R3	4140	4082	4613	4672	4792	4624	4712	4752		4924.75
FigS6D. PBMC-Ki67-OKT3-Benders-CD4+
	49K	R1R2	R1-2 insert-R2	R1-3 insert-R2	R1-4 insert-R2	R1-5aa-R2	R1-10aa-R2	ONLY OKT3		Mean MFI from replicates in OKT3 only treatment
R1	2682	2627	2669	2842	2845	2495	2716	2860		2731.33
R2	2736	2884	2880	2762	2528	2602	2636	2399		2457.67
R3	2877	2854	2379	2977	3173	3041	4040	3780		3856.33
FigS6D. PBMC-Ki67-OKT3-Benders-CD8+
	49K	R1R2	R1-2 insert-R2	R1-3 insert-R2	R1-4 insert-R2	R1-5aa-R2	R1-10aa-R2	ONLY OKT3		Mean MFI from replicates in OKT3 only treatment
R1	3135	2387	3003	3128	3152	2889	2933	2781		2824.33
R2	2757	2664	3125	2906	2765	2968	2570	2346		2442.33
R3	4283	3862	3471	3879	3578	3712	4375	3946		3921
FigS6E. SEB PBMC-CD69-OKT3-Benders-CD4+
	49K	R1R2	R1-2 insert-R2	R1-3 insert-R2	R1-4 insert-R2	R1-5aa-R2	R1-10aa-R2	ONLY OKT3
480_SEB_CD28CD49d	8612	8839	10222	9683	7651	9665	7765	9525
481_SEB_CD28CD49d	5057	6039	6119	5819	6628	5972	5798	6554
479_SEB_CD28CD49d	7399	6586	9221	9479	7991	8201	7754	8351
FigS6E. SEB PBMC-CD69-OKT3-Benders-CD8+
	49K	R1R2	R1-2 insert-R2	R1-3 insert-R2	R1-4 insert-R2	R1-5aa-R2	R1-10aa-R2	ONLY OKT3
480_SEB_CD28CD49d	14297	15934	16165	19988	19236	16091	13816	20630
481_SEB_CD28CD49d	3669	4072	4335	5152	4071	4454	4093	4978
479_SEB_CD28CD49d	2843	2784	3024	3069	3257	2713	3044	3295
FigS6F. CMV PBMC-CD69-OKT3-Benders-CD4+
	49K	R1R2	R1-2 insert-R2	R1-3 insert-R2	R1-4 insert-R2	R1-5aa-R2	R1-10aa-R2	ONLY OKT3
480_SEB_CD28CD49d	0.0175	0.0142	0.0208	0.0166	0.0145	0.0187	0.0178	0.0157
481_SEB_CD28CD49d	0.0133	0.0119	0.0228	0.0159	0.012	0.0148	0.0131	0.0183
479_SEB_CD28CD49d	0.0139	0.0127	0.0148	0.0149	0.0143	0.0142	0.0117	0.0141
FigS6F. CMV PBMC-CD69-OKT3-Benders-CD8+
	49K	R1R2	R1-2 insert-R2	R1-3 insert-R2	R1-4 insert-R2	R1-5aa-R2	R1-10aa-R2	ONLY OKT3
480_SEB_CD28CD49d	0.0826	0.0804	0.0922	0.0878	0.0731	0.1	0.0907	0.109
481_SEB_CD28CD49d	0.0601	0.0597	0.086	0.0567	0.064	0.0602	0.0582	0.0843
479_SEB_CD28CD49d	0.0634	0.0613	0.0631	0.0745	0.0586	0.0637	0.0554	0.0706
Rawdata-ratio
FigS6A. PBMC-CD25-OKT3-Benders-CD4+
	49K	R1R2	R1-2 insert-R2	R1-3 insert-R2	R1-4 insert-R2	R1-5aa-R2	R1-10aa-R2	ONLY OKT3
R1	0.77	0.76	1.06	0.95	1.11	0.94	0.88	0.9
R2	0.82	0.8	1.04	1.07	1.15	1	1.05	1
R3	0.63	0.65	1	1.02	1.13	0.93	0.97	1.05
FigS6A. PBMC-CD25-OKT3-Benders-CD8+
	49K	R1R2	R1-2 insert-R2	R1-3 insert-R2	R1-4 insert-R2	R1-5aa-R2	R1-10aa-R2	ONLY OKT3
R1	0.61	0.63	1.02	0.96	1.12	0.9	0.82	0.88
R2	0.72	0.73	1.08	1.14	1.25	1.01	1.06	0.97
R3	0.56	0.66	1.08	1.13	1.28	0.96	1.05	1.05
FigS6B. PBMC-CD107-OKT3-Benders-CD4+
	49K	R1R2	R1-2 insert-R2	R1-3 insert-R2	R1-4 insert-R2	R1-5aa-R2	R1-10aa-R2	ONLY OKT3
R1	0.8	0.79	1.03	0.95	1.08	0.93	0.88	0.91
R2	0.85	0.84	1.01	1.04	1.12	1	1.03	1
R3	0.68	0.7	0.99	1.01	1.08	0.94	0.98	1.04
FigS6B. PBMC-CD107-OKT3-Benders-CD8+
	49K	R1R2	R1-2 insert-R2	R1-3 insert-R2	R1-4 insert-R2	R1-5aa-R2	R1-10aa-R2	ONLY OKT3
R1	0.68	0.69	1	0.96	1.1	0.92	0.86	0.9
R2	0.76	0.78	1.05	1.1	1.2	0.99	1.05	0.98
R3	0.63	0.71	1.05	1.09	1.2	0.98	1.04	1.04
FigS6C. PBMC-PD-1-OKT3-Benders-CD4+
	49K	R1R2	R1-2 insert-R2	R1-3 insert-R2	R1-4 insert-R2	R1-5aa-R2	R1-10aa-R2	ONLY OKT3
R1	0.8	0.77	0.97	0.89	0.98	0.87	0.81	0.94
R2	0.81	0.82	0.92	0.91	0.95	0.91	0.92	0.99
R3	0.78	0.76	0.93	0.94	0.93	0.87	0.9	0.99
FigS6C. PBMC-PD-1-OKT3-Benders-CD8+
	49K	R1R2	R1-2 insert-R2	R1-3 insert-R2	R1-4 insert-R2	R1-5aa-R2	R1-10aa-R2	ONLY OKT3
R1	0.92	0.89	0.99	0.96	1.01	0.97	0.92	0.96
R2	0.87	0.86	0.9	0.92	0.94	0.91	0.95	0.98
R3	0.84	0.83	0.94	0.95	0.97	0.94	0.96	0.99
FigS6D. PBMC-Ki67-OKT3-Benders-CD4+
	304	305	306	307	308	309	311	312
R1	0.89	1.18	0.87	0.98	0.93	0.9	1	1.13
R2	0.98	0.96	0.98	1.04	1.04	0.91	0.99	1.03
R3	1.11	1.17	1.17	1.12	1.03	1.06	1.07	1.08
R4	0.75	0.74	0.62	0.77	0.82	0.79	1.05	0.98
FigS6D. PBMC-Ki67-OKT3-Benders-CD8+
	304	305	306	307	308	309	311	312
R1	1.04	1.09	0.9	1	1.03	0.96	1.06	1.03
R2	1.11	0.85	1.06	1.11	1.12	1.02	1.04	1.03
R3	1.13	1.09	1.28	1.19	1.13	1.22	1.05	1.11
R4	1.09	0.98	0.89	0.99	0.91	0.95	1.12	0.99
FigS6D. PBMC-Ki67-OKT3-Benders-CD4+
	49K	R1R2	R1-2 insert-R2	R1-3 insert-R2	R1-4 insert-R2	R1-5aa-R2	R1-10aa-R2	ONLY OKT3
R1	0.98	0.96	0.98	1.04	1.04	0.91	0.99	1.05
R2	1.11	1.17	1.17	1.12	1.03	1.06	1.07	0.98
R3	0.75	0.74	0.62	0.77	0.82	0.79	1.05	0.98
FigS6D. PBMC-Ki67-OKT3-Benders-CD8+
	49K	R1R2	R1-2 insert-R2	R1-3 insert-R2	R1-4 insert-R2	R1-5aa-R2	R1-10aa-R2	ONLY OKT3
R1	1.11	0.85	1.06	1.11	1.12	1.02	1.04	0.98
R2	1.13	1.09	1.28	1.19	1.13	1.22	1.05	0.96
R3	1.09	0.98	0.89	0.99	0.91	0.95	1.12	1.01
FigS6E. SEB PBMC-CD69-OKT3-Benders-CD4+
	49K	R1R2	R1-2 insert-R2	R1-3 insert-R2	R1-4 insert-R2	R1-5aa-R2	R1-10aa-R2	ONLY OKT3
480_SEB_CD28CD49d	0.904147	0.927979	1.07318	1.01659	0.803255	1.0147	0.815223	1
481_SEB_CD28CD49d	0.77159	0.921422	0.933628	0.887855	1.01129	0.911199	0.884651	1
479_SEB_CD28CD49d	0.886002	0.788648	1.10418	1.13507	0.956891	0.982038	0.928512	1
FigS6E. SEB PBMC-CD69-OKT3-Benders-CD8+
	49K	R1R2	R1-2 insert-R2	R1-3 insert-R2	R1-4 insert-R2	R1-5aa-R2	R1-10aa-R2	ONLY OKT3
480_SEB_CD28CD49d	0.69302	0.77237	0.783568	0.96888	0.932429	0.779981	0.669704	1
481_SEB_CD28CD49d	0.737043	0.817999	0.870832	1.03495	0.817798	0.894737	0.822218	1
479_SEB_CD28CD49d	0.862822	0.844917	0.917754	0.931411	0.988467	0.823369	0.923824	1
P-value (one-way ANOVA)
FigS6A. PBMC-CD25-OKT3-Benders-CD4+
Number of families	1
Number of comparisons per family	7
Alpha	0.05
Uncorrected Fisher's LSD	Mean Diff.	95.00% CI of diff.	Below threshold?	Summary	Individual P Value	H-?
ONLY OKT3 vs. 1-49K-WT	0.2433	0.1285 to 0.3581	Yes	***	0.0004	A	1-49K-WT
ONLY OKT3 vs. 2-R1R2-WT	0.2467	0.1319 to 0.3615	Yes	***	0.0003	B	2-R1R2-WT
ONLY OKT3 vs. 2 insert	-0.05	-0.1648 to 0.06481	No	ns	0.3696	C	Column C
ONLY OKT3 vs. 3 insert	-0.03	-0.1448 to 0.08481	No	ns	0.5873	D	Column D
ONLY OKT3 vs. 4 insert	-0.1467	-0.2615 to -0.03185	Yes	*	0.0155	E	Column E
ONLY OKT3 vs. R1-flexible-5aa-R2	0.02667	-0.08815 to 0.1415	No	ns	0.6291	F	R1-flexible-5aa-R2
ONLY OKT3 vs. R1-flexible-10aa-R2	0.01667	-0.09815 to 0.1315	No	ns	0.7623	G	R1-flexible-10aa-R2
Test details	Mean 1	Mean 2	Mean Diff.	SE of diff.	n1	n2	t	DF
ONLY OKT3 vs. 1-49K-WT	0.9833	0.74	0.2433	0.05416	3	3	4.493	16
ONLY OKT3 vs. 2-R1R2-WT	0.9833	0.7367	0.2467	0.05416	3	3	4.554	16
ONLY OKT3 vs. 2 insert	0.9833	1.033	-0.05	0.05416	3	3	0.9232	16
ONLY OKT3 vs. 3 insert	0.9833	1.013	-0.03	0.05416	3	3	0.5539	16
ONLY OKT3 vs. 4 insert	0.9833	1.13	-0.1467	0.05416	3	3	2.708	16
ONLY OKT3 vs. R1-flexible-5aa-R2	0.9833	0.9567	0.02667	0.05416	3	3	0.4924	16
ONLY OKT3 vs. R1-flexible-10aa-R2	0.9833	0.9667	0.01667	0.05416	3	3	0.3077	16
FigS6A. PBMC-CD25-OKT3-Benders-CD8+
Number of families	1
Number of comparisons per family	7
Alpha	0.05
Uncorrected Fisher's LSD	Mean Diff.	95.00% CI of diff.	Below threshold?	Summary	Individual P Value	H-?
ONLY OKT3 vs. 1-49K-WT	0.3367	0.1909 to 0.4824	Yes	***	0.0002	A	1-49K-WT
ONLY OKT3 vs. 2-R1R2-WT	0.2933	0.1476 to 0.4391	Yes	***	0.0006	B	2-R1R2-WT
ONLY OKT3 vs. 2 insert	-0.09333	-0.2391 to 0.05239	No	ns	0.1934	C	Column C
ONLY OKT3 vs. 3 insert	-0.11	-0.2557 to 0.03572	No	ns	0.1291	D	Column D
ONLY OKT3 vs. 4 insert	-0.25	-0.3957 to -0.1043	Yes	**	0.0022	E	Column E
ONLY OKT3 vs. R1-flexible-5aa-R2	0.01	-0.1357 to 0.1557	No	ns	0.8861	F	R1-flexible-5aa-R2
ONLY OKT3 vs. R1-flexible-10aa-R2	-0.01	-0.1557 to 0.1357	No	ns	0.8861	G	R1-flexible-10aa-R2
Test details	Mean 1	Mean 2	Mean Diff.	SE of diff.	n1	n2	t	DF
ONLY OKT3 vs. 1-49K-WT	0.9667	0.63	0.3367	0.06874	3	3	4.898	16
ONLY OKT3 vs. 2-R1R2-WT	0.9667	0.6733	0.2933	0.06874	3	3	4.267	16
ONLY OKT3 vs. 2 insert	0.9667	1.06	-0.09333	0.06874	3	3	1.358	16
ONLY OKT3 vs. 3 insert	0.9667	1.077	-0.11	0.06874	3	3	1.6	16
ONLY OKT3 vs. 4 insert	0.9667	1.217	-0.25	0.06874	3	3	3.637	16
ONLY OKT3 vs. R1-flexible-5aa-R2	0.9667	0.9567	0.01	0.06874	3	3	0.1455	16
ONLY OKT3 vs. R1-flexible-10aa-R2	0.9667	0.9767	-0.01	0.06874	3	3	0.1455	16
FigS6B. PBMC-CD107-OKT3-Benders-CD4+
Number of families	1
Number of comparisons per family	7
Alpha	0.05
Uncorrected Fisher's LSD	Mean Diff.	95.00% CI of diff.	Below threshold?	Summary	Individual P Value	H-?
ONLY OKT3 vs. 1-49K-WT	0.2067	0.1054 to 0.3080	Yes	***	0.0005	A	1-49K-WT
ONLY OKT3 vs. 2-R1R2-WT	0.2067	0.1054 to 0.3080	Yes	***	0.0005	B	2-R1R2-WT
ONLY OKT3 vs. 2 insert	-0.02667	-0.1280 to 0.07463	No	ns	0.5845	C	Column C
ONLY OKT3 vs. 3 insert	-0.01667	-0.1180 to 0.08463	No	ns	0.7318	D	Column D
ONLY OKT3 vs. 4 insert	-0.11	-0.2113 to -0.008702	Yes	*	0.0351	E	Column E
ONLY OKT3 vs. R1-flexible-5aa-R2	0.02667	-0.07463 to 0.1280	No	ns	0.5845	F	R1-flexible-5aa-R2
ONLY OKT3 vs. R1-flexible-10aa-R2	0.02	-0.08130 to 0.1213	No	ns	0.6811	G	R1-flexible-10aa-R2
Test details	Mean 1	Mean 2	Mean Diff.	SE of diff.	n1	n2	t	DF
ONLY OKT3 vs. 1-49K-WT	0.9833	0.7767	0.2067	0.04778	3	3	4.325	16
ONLY OKT3 vs. 2-R1R2-WT	0.9833	0.7767	0.2067	0.04778	3	3	4.325	16
ONLY OKT3 vs. 2 insert	0.9833	1.01	-0.02667	0.04778	3	3	0.5581	16
ONLY OKT3 vs. 3 insert	0.9833	1	-0.01667	0.04778	3	3	0.3488	16
ONLY OKT3 vs. 4 insert	0.9833	1.093	-0.11	0.04778	3	3	2.302	16
ONLY OKT3 vs. R1-flexible-5aa-R2	0.9833	0.9567	0.02667	0.04778	3	3	0.5581	16
ONLY OKT3 vs. R1-flexible-10aa-R2	0.9833	0.9633	0.02	0.04778	3	3	0.4185	16
FigS6B. PBMC-CD107-OKT3-Benders-CD8+
Number of families	1
Number of comparisons per family	7
Alpha	0.05
Uncorrected Fisher's LSD	Mean Diff.	95.00% CI of diff.	Below threshold?	Summary	Individual P Value	H-?
ONLY OKT3 vs. 1-49K-WT	0.2833	0.1695 to 0.3972	Yes	****	<0.0001	A	1-49K-WT
ONLY OKT3 vs. 2-R1R2-WT	0.2467	0.1328 to 0.3605	Yes	***	0.0003	B	2-R1R2-WT
ONLY OKT3 vs. 2 insert	-0.06	-0.1738 to 0.05383	No	ns	0.2803	C	Column C
ONLY OKT3 vs. 3 insert	-0.07667	-0.1905 to 0.03717	No	ns	0.1726	D	Column D
ONLY OKT3 vs. 4 insert	-0.1933	-0.3072 to -0.07950	Yes	**	0.0024	E	Column E
ONLY OKT3 vs. R1-flexible-5aa-R2	0.01	-0.1038 to 0.1238	No	ns	0.8546	F	R1-flexible-5aa-R2
ONLY OKT3 vs. R1-flexible-10aa-R2	-0.01	-0.1238 to 0.1038	No	ns	0.8546	G	R1-flexible-10aa-R2
Test details	Mean 1	Mean 2	Mean Diff.	SE of diff.	n1	n2	t	DF
ONLY OKT3 vs. 1-49K-WT	0.9733	0.69	0.2833	0.0537	3	3	5.277	16
ONLY OKT3 vs. 2-R1R2-WT	0.9733	0.7267	0.2467	0.0537	3	3	4.594	16
ONLY OKT3 vs. 2 insert	0.9733	1.033	-0.06	0.0537	3	3	1.117	16
ONLY OKT3 vs. 3 insert	0.9733	1.05	-0.07667	0.0537	3	3	1.428	16
ONLY OKT3 vs. 4 insert	0.9733	1.167	-0.1933	0.0537	3	3	3.6	16
ONLY OKT3 vs. R1-flexible-5aa-R2	0.9733	0.9633	0.01	0.0537	3	3	0.1862	16
ONLY OKT3 vs. R1-flexible-10aa-R2	0.9733	0.9833	-0.01	0.0537	3	3	0.1862	16
FigS6C. PBMC-PD-1-OKT3-Benders-CD4+
Number of families	1
Number of comparisons per family	7
Alpha	0.05
Uncorrected Fisher's LSD	Mean Diff.	95.00% CI of diff.	Below threshold?	Summary	Individual P Value	H-?
ONLY OKT3 vs. 1-49K-WT	0.1767	0.1218 to 0.2315	Yes	****	<0.0001	A	1-49K-WT
ONLY OKT3 vs. 2-R1R2-WT	0.19	0.1352 to 0.2448	Yes	****	<0.0001	B	2-R1R2-WT
ONLY OKT3 vs. 2 insert	0.03333	-0.02152 to 0.08818	No	ns	0.216	C	Column C
ONLY OKT3 vs. 3 insert	0.06	0.005150 to 0.1148	Yes	*	0.034	D	Column D
ONLY OKT3 vs. 4 insert	0.02	-0.03485 to 0.07485	No	ns	0.4508	E	Column E
ONLY OKT3 vs. R1-flexible-5aa-R2	0.09	0.03515 to 0.1448	Yes	**	0.0031	F	R1-flexible-5aa-R2
ONLY OKT3 vs. R1-flexible-10aa-R2	0.09667	0.04182 to 0.1515	Yes	**	0.0018	G	R1-flexible-10aa-R2
Test details	Mean 1	Mean 2	Mean Diff.	SE of diff.	n1	n2	t	DF
ONLY OKT3 vs. 1-49K-WT	0.9733	0.7967	0.1767	0.02587	3	3	6.828	16
ONLY OKT3 vs. 2-R1R2-WT	0.9733	0.7833	0.19	0.02587	3	3	7.343	16
ONLY OKT3 vs. 2 insert	0.9733	0.94	0.03333	0.02587	3	3	1.288	16
ONLY OKT3 vs. 3 insert	0.9733	0.9133	0.06	0.02587	3	3	2.319	16
ONLY OKT3 vs. 4 insert	0.9733	0.9533	0.02	0.02587	3	3	0.773	16
ONLY OKT3 vs. R1-flexible-5aa-R2	0.9733	0.8833	0.09	0.02587	3	3	3.478	16
ONLY OKT3 vs. R1-flexible-10aa-R2	0.9733	0.8767	0.09667	0.02587	3	3	3.736	16
FigS6C. PBMC-PD-1-OKT3-Benders-CD8+
Number of families	1
Number of comparisons per family	7
Alpha	0.05
Uncorrected Fisher's LSD	Mean Diff.	95.00% CI of diff.	Below threshold?	Summary	Individual P Value	H-?
ONLY OKT3 vs. 1-49K-WT	0.1	0.04595 to 0.1540	Yes	**	0.0012	A	1-49K-WT
ONLY OKT3 vs. 2-R1R2-WT	0.1167	0.06262 to 0.1707	Yes	***	0.0003	B	2-R1R2-WT
ONLY OKT3 vs. 2 insert	0.03333	-0.02071 to 0.08738	No	ns	0.2095	C	Column C
ONLY OKT3 vs. 3 insert	0.03333	-0.02071 to 0.08738	No	ns	0.2095	D	Column D
ONLY OKT3 vs. 4 insert	0.003333	-0.05071 to 0.05738	No	ns	0.8976	E	Column E
ONLY OKT3 vs. R1-flexible-5aa-R2	0.03667	-0.01738 to 0.09071	No	ns	0.1697	F	R1-flexible-5aa-R2
ONLY OKT3 vs. R1-flexible-10aa-R2	0.03333	-0.02071 to 0.08738	No	ns	0.2095	G	R1-flexible-10aa-R2
Test details	Mean 1	Mean 2	Mean Diff.	SE of diff.	n1	n2	t	DF
ONLY OKT3 vs. 1-49K-WT	0.9767	0.8767	0.1	0.0255	3	3	3.922	16
ONLY OKT3 vs. 2-R1R2-WT	0.9767	0.86	0.1167	0.0255	3	3	4.576	16
ONLY OKT3 vs. 2 insert	0.9767	0.9433	0.03333	0.0255	3	3	1.307	16
ONLY OKT3 vs. 3 insert	0.9767	0.9433	0.03333	0.0255	3	3	1.307	16
ONLY OKT3 vs. 4 insert	0.9767	0.9733	0.003333	0.0255	3	3	0.1307	16
ONLY OKT3 vs. R1-flexible-5aa-R2	0.9767	0.94	0.03667	0.0255	3	3	1.438	16
ONLY OKT3 vs. R1-flexible-10aa-R2	0.9767	0.9433	0.03333	0.0255	3	3	1.307	16
FigS6D. PBMC-Ki67-OKT3-Benders-CD4+
Number of families	1
Number of comparisons per family	7
Alpha	0.05
Uncorrected Fisher's LSD	Mean Diff.	95.00% CI of diff.	Below threshold?	Summary	Individual P Value	H-?
ONLY OKT3 vs. 1-49K-WT	0.08333	-0.2096 to 0.3762	No	ns	0.5549	A	1-49K-WT
ONLY OKT3 vs. 2-R1R2-WT	0.07333	-0.2196 to 0.3662	No	ns	0.6029	B	2-R1R2-WT
ONLY OKT3 vs. 2 insert	0.1067	-0.1862 to 0.3996	No	ns	0.4514	C	Column C
ONLY OKT3 vs. 3 insert	0.05333	-0.2396 to 0.3462	No	ns	0.7046	D	Column D
ONLY OKT3 vs. 4 insert	0.06667	-0.2262 to 0.3596	No	ns	0.636	E	Column E
ONLY OKT3 vs. R1-flexible-5aa-R2	0.11	-0.1829 to 0.4029	No	ns	0.4376	F	R1-flexible-5aa-R2
ONLY OKT3 vs. R1-flexible-10aa-R2	-0.006667	-0.2996 to 0.2862	No	ns	0.9621	G	R1-flexible-10aa-R2
Test details	Mean 1	Mean 2	Mean Diff.	SE of diff.	n1	n2	t	DF
ONLY OKT3 vs. 1-49K-WT	1.03	0.9467	0.08333	0.1382	3	3	0.6031	16
ONLY OKT3 vs. 2-R1R2-WT	1.03	0.9567	0.07333	0.1382	3	3	0.5307	16
ONLY OKT3 vs. 2 insert	1.03	0.9233	0.1067	0.1382	3	3	0.772	16
ONLY OKT3 vs. 3 insert	1.03	0.9767	0.05333	0.1382	3	3	0.386	16
ONLY OKT3 vs. 4 insert	1.03	0.9633	0.06667	0.1382	3	3	0.4825	16
ONLY OKT3 vs. R1-flexible-5aa-R2	1.03	0.92	0.11	0.1382	3	3	0.7961	16
ONLY OKT3 vs. R1-flexible-10aa-R2	1.03	1.037	-0.006667	0.1382	3	3	0.04825	16
FigS6D. PBMC-Ki67-OKT3-Benders-CD8+
Number of families	1
Number of comparisons per family	7
Alpha	0.05
Uncorrected Fisher's LSD	Mean Diff.	95.00% CI of diff.	Below threshold?	Summary	Individual P Value	H-?
ONLY OKT3 vs. 1-49K-WT	-0.06667	-0.2639 to 0.1306	No	ns	0.484	A	1-49K-WT
ONLY OKT3 vs. 2-R1R2-WT	0.07	-0.1273 to 0.2673	No	ns	0.4628	B	2-R1R2-WT
ONLY OKT3 vs. 2 insert	-0.03333	-0.2306 to 0.1639	No	ns	0.7249	C	Column C
ONLY OKT3 vs. 3 insert	-0.05333	-0.2506 to 0.1439	No	ns	0.5745	D	Column D
ONLY OKT3 vs. 4 insert	-0.01	-0.2073 to 0.1873	No	ns	0.9158	E	Column E
ONLY OKT3 vs. R1-flexible-5aa-R2	-0.02	-0.2173 to 0.1773	No	ns	0.8325	F	R1-flexible-5aa-R2
ONLY OKT3 vs. R1-flexible-10aa-R2	-0.02667	-0.2239 to 0.1706	No	ns	0.7781	G	R1-flexible-10aa-R2
Test details	Mean 1	Mean 2	Mean Diff.	SE of diff.	n1	n2	t	DF
ONLY OKT3 vs. 1-49K-WT	1.043	1.11	-0.06667	0.09305	3	3	0.7165	16
ONLY OKT3 vs. 2-R1R2-WT	1.043	0.9733	0.07	0.09305	3	3	0.7523	16
ONLY OKT3 vs. 2 insert	1.043	1.077	-0.03333	0.09305	3	3	0.3582	16
ONLY OKT3 vs. 3 insert	1.043	1.097	-0.05333	0.09305	3	3	0.5732	16
ONLY OKT3 vs. 4 insert	1.043	1.053	-0.01	0.09305	3	3	0.1075	16
ONLY OKT3 vs. R1-flexible-5aa-R2	1.043	1.063	-0.02	0.09305	3	3	0.2149	16
ONLY OKT3 vs. R1-flexible-10aa-R2	1.043	1.07	-0.02667	0.09305	3	3	0.2866	16
FigS6E. SEB PBMC-CD69-OKT3-Benders-CD4+
Number of families	1
Number of comparisons per family	7
Alpha	0.05
Uncorrected Fisher's LSD	Mean Diff.	95.00% CI of diff.	Below threshold?	Summary	Individual P Value	H-?
ONLY OKT3 vs. 1-49K-WT	0.1467	0.005915 to 0.2874	Yes	*	0.0421	A	1-49K-WT
ONLY OKT3 vs. 2-R1R2-WT	0.12	-0.02075 to 0.2608	No	ns	0.0895	B	2-R1R2-WT
ONLY OKT3 vs. 2 insert	-0.03333	-0.1741 to 0.1074	No	ns	0.6225	C	Column C
ONLY OKT3 vs. 3 insert	-0.01667	-0.1574 to 0.1241	No	ns	0.805	D	Column D
ONLY OKT3 vs. 4 insert	0.07667	-0.06409 to 0.2174	No	ns	0.2652	E	Column E
ONLY OKT3 vs. R1-flexible-5aa-R2	0.03333	-0.1074 to 0.1741	No	ns	0.6225	F	R1-flexible-5aa-R2
ONLY OKT3 vs. R1-flexible-10aa-R2	0.1233	-0.01742 to 0.2641	No	ns	0.0817	G	R1-flexible-10aa-R2
Test details	Mean 1	Mean 2	Mean Diff.	SE of diff.	n1	n2	t	DF
ONLY OKT3 vs. 1-49K-WT	1	0.8533	0.1467	0.0664	3	3	2.209	16
ONLY OKT3 vs. 2-R1R2-WT	1	0.88	0.12	0.0664	3	3	1.807	16
ONLY OKT3 vs. 2 insert	1	1.033	-0.03333	0.0664	3	3	0.502	16
ONLY OKT3 vs. 3 insert	1	1.017	-0.01667	0.0664	3	3	0.251	16
ONLY OKT3 vs. 4 insert	1	0.9233	0.07667	0.0664	3	3	1.155	16
ONLY OKT3 vs. R1-flexible-5aa-R2	1	0.9667	0.03333	0.0664	3	3	0.502	16
ONLY OKT3 vs. R1-flexible-10aa-R2	1	0.8767	0.1233	0.0664	3	3	1.858	16
FigS6E. SEB PBMC-CD69-OKT3-Benders-CD8+
Number of families	1
Number of comparisons per family	7
Alpha	0.05
Uncorrected Fisher's LSD	Mean Diff.	95.00% CI of diff.	Below threshold?	Summary	Individual P Value	H-?
ONLY OKT3 vs. 1-49K-WT	0.2367	0.1100 to 0.3634	Yes	**	0.0011	A	1-49K-WT
ONLY OKT3 vs. 2-R1R2-WT	0.19	0.06330 to 0.3167	Yes	**	0.0058	B	2-R1R2-WT
ONLY OKT3 vs. 2 insert	0.1433	0.01663 to 0.2700	Yes	*	0.029	C	Column C
ONLY OKT3 vs. 3 insert	0.02333	-0.1034 to 0.1500	No	ns	0.7014	D	Column D
ONLY OKT3 vs. 4 insert	0.08667	-0.04004 to 0.2134	No	ns	0.1664	E	Column E
ONLY OKT3 vs. R1-flexible-5aa-R2	0.17	0.04330 to 0.2967	Yes	*	0.0117	F	R1-flexible-5aa-R2
ONLY OKT3 vs. R1-flexible-10aa-R2	0.1967	0.06996 to 0.3234	Yes	**	0.0046	G	R1-flexible-10aa-R2
Test details	Mean 1	Mean 2	Mean Diff.	SE of diff.	n1	n2	t	DF
ONLY OKT3 vs. 1-49K-WT	1	0.7633	0.2367	0.05977	3	3	3.96	16
ONLY OKT3 vs. 2-R1R2-WT	1	0.81	0.19	0.05977	3	3	3.179	16
ONLY OKT3 vs. 2 insert	1	0.8567	0.1433	0.05977	3	3	2.398	16
ONLY OKT3 vs. 3 insert	1	0.9767	0.02333	0.05977	3	3	0.3904	16
ONLY OKT3 vs. 4 insert	1	0.9133	0.08667	0.05977	3	3	1.45	16
ONLY OKT3 vs. R1-flexible-5aa-R2	1	0.83	0.17	0.05977	3	3	2.844	16
ONLY OKT3 vs. R1-flexible-10aa-R2	1	0.8033	0.1967	0.05977	3	3	3.29	16
FigS6F. CMV PBMC-CD69-OKT3-Benders-CD4+
Number of families	1
Number of comparisons per family	7
Alpha	0.05
Uncorrected Fisher's LSD	Mean Diff.	95.00% CI of diff.	Below threshold?	Summary	Individual P Value	H-?
ONLY OKT3 vs. 1-49K-WT	0.1133	-0.3071 to 0.5337	No	ns	0.5756	A	1-49K-WT
ONLY OKT3 vs. 2-R1R2-WT	0.31	-0.1104 to 0.7304	No	ns	0.1376	B	2-R1R2-WT
ONLY OKT3 vs. 2 insert	-0.3433	-0.7637 to 0.07706	No	ns	0.1026	C	Column C
ONLY OKT3 vs. 3 insert	0.02333	-0.3971 to 0.4437	No	ns	0.9078	D	Column D
ONLY OKT3 vs. 4 insert	0.2433	-0.1771 to 0.6637	No	ns	0.2375	E	Column E
ONLY OKT3 vs. R1-flexible-5aa-R2	0.01333	-0.4071 to 0.4337	No	ns	0.9472	F	R1-flexible-5aa-R2
ONLY OKT3 vs. R1-flexible-10aa-R2	0.1833	-0.2371 to 0.6037	No	ns	0.369	G	R1-flexible-10aa-R2
Test details	Mean 1	Mean 2	Mean Diff.	SE of diff.	n1	n2	t	DF
ONLY OKT3 vs. 1-49K-WT	1.603	1.49	0.1133	0.1983	3	3	0.5715	16
ONLY OKT3 vs. 2-R1R2-WT	1.603	1.293	0.31	0.1983	3	3	1.563	16
ONLY OKT3 vs. 2 insert	1.603	1.947	-0.3433	0.1983	3	3	1.731	16
ONLY OKT3 vs. 3 insert	1.603	1.58	0.02333	0.1983	3	3	0.1177	16
ONLY OKT3 vs. 4 insert	1.603	1.36	0.2433	0.1983	3	3	1.227	16
ONLY OKT3 vs. R1-flexible-5aa-R2	1.603	1.59	0.01333	0.1983	3	3	0.06724	16
ONLY OKT3 vs. R1-flexible-10aa-R2	1.603	1.42	0.1833	0.1983	3	3	0.9245	16
FigS6F. CMV PBMC-CD69-OKT3-Benders-CD8+
Number of families	1
Number of comparisons per family	7
Alpha	0.05
Uncorrected Fisher's LSD	Mean Diff.	95.00% CI of diff.	Below threshold?	Summary	Individual P Value	H-?
ONLY OKT3 vs. 1-49K-WT	1.927	-0.8521 to 4.705	No	ns	0.161	A	1-49K-WT
ONLY OKT3 vs. 2-R1R2-WT	2.083	-0.6954 to 4.862	No	ns	0.1315	B	2-R1R2-WT
ONLY OKT3 vs. 2 insert	0.7533	-2.025 to 3.532	No	ns	0.5735	C	Column C
ONLY OKT3 vs. 3 insert	1.497	-1.282 to 4.275	No	ns	0.2703	D	Column D
ONLY OKT3 vs. 4 insert	2.273	-0.5054 to 5.052	No	ns	0.1021	E	Column E
ONLY OKT3 vs. R1-flexible-5aa-R2	1.333	-1.445 to 4.112	No	ns	0.3242	F	R1-flexible-5aa-R2
ONLY OKT3 vs. R1-flexible-10aa-R2	1.987	-0.7921 to 4.765	No	ns	0.1491	G	R1-flexible-10aa-R2
Test details	Mean 1	Mean 2	Mean Diff.	SE of diff.	n1	n2	t	DF
ONLY OKT3 vs. 1-49K-WT	8.797	6.87	1.927	1.311	3	3	1.47	16
ONLY OKT3 vs. 2-R1R2-WT	8.797	6.713	2.083	1.311	3	3	1.589	16
ONLY OKT3 vs. 2 insert	8.797	8.043	0.7533	1.311	3	3	0.5747	16
ONLY OKT3 vs. 3 insert	8.797	7.3	1.497	1.311	3	3	1.142	16
ONLY OKT3 vs. 4 insert	8.797	6.523	2.273	1.311	3	3	1.734	16
ONLY OKT3 vs. R1-flexible-5aa-R2	8.797	7.463	1.333	1.311	3	3	1.017	16
ONLY OKT3 vs. R1-flexible-10aa-R2	8.797	6.81	1.987	1.311	3	3	1.516	16
